# Supplementary material for: The RNA-Binding Proteins SRP14 and HMGB3 Control HIV-1 Tat mRNA Processing and Translation During HIV-1 Latency
Source: Front Genet. 2021 Jun 14;12:680725. doi: 10.3389/fgene.2021.680725 (PMC8236859; doi:10.3389/fgene.2021.680725)
Supplement: Supplementary Table 1 — Participant demographics. [file Data_Sheet_1.zip]

Archive with 2 entries (2 files):
- Suppl. Tables 1 & 2.DOCX
- Suppl. Tables 3 & 4.XLSX
