# Supplementary material for: The RNA-Binding Proteins SRP14 and HMGB3 Control HIV-1 Tat mRNA Processing and Translation During HIV-1 Latency
Source: Front Genet. 2021 Jun 14;12:680725. doi: 10.3389/fgene.2021.680725 (PMC8236859; doi:10.3389/fgene.2021.680725)
Supplement: Supplementary Table 1 — Participant demographics. [file Data_Sheet_1.zip › Suppl. Tables 3 & 4.XLSX]

## Sheet: Table S3
Hits	Gene ID	Uniprot	Gene Symbol	Protein Name	Function	Mass (kDa)	Length (aa)
1	3833	Q9BW19	KIFC1	Kinesin-like protein KIFC1	Kinesin-like protein KIFC1 (Kinesin-like protein 2)(Kinesin-related protein HSET); Minus end-directed microtubule-dependent motor required for bipolar spindle formation. May contribute to movement of early endocytic vesicles (673 aa)	73.748	673
2	7153	P11388	TOP2A	DNA topoisomerase 2-alpha	topoisomerase (DNA) II alpha 170kDa; Control of topological states of DNA by transient breakage and subsequent rejoining of DNA strands. Topoisomerase II makes double-strand breaks (By similarity) (1531 aa)	174.385	1531
3	3149	O15347	HMGB3	High mobility group protein B3	high-mobility group box 3; Binds preferentially single-stranded DNA and unwinds double stranded DNA. Negative regulation of B cell differentiation; chromatin remodeling; negative regulation of myeloid cell differentiation; regulation of transcription, DNA-dependent; multicellular organismal development; DNA recombination.	22.98	200
4	1653	Q92499	DDX1	ATP-dependent RNA helicase DDX1	DEAD (Asp-Glu-Ala-Asp) box polypeptide 1 (740 aa)	82.432	740
5	11004	Q99661	KIF2C	Kinesin-like protein KIF2C	kinesin family member 2C; Promotes ATP-dependent removal of tubulin dimers from microtubules. Regulates the turnover of microtubules at the kinetochore and functions in chromosome segregation during mitosis (725 aa)	81.313	725
6	4174	P33992	MCM5	DNA replication licensing factor MCM5	minichromosome maintenance complex component 5 (734 aa)	82.286	734
7	3191	P14866	hnRNP L	Heterogeneous nuclear ribonucleoprotein L	heterogeneous nuclear ribonucleoprotein L; This protein is a component of the heterogeneous nuclear ribonucleoprotein (hnRNP) complexes which provide the substrate for the processing events that pre-mRNAs undergo before becoming functional, translatable mRNAs in the cytoplasm. L is associated with most nascent transcripts including those of the landmark giant loops of amphibian lampbrush chromoso…	64.133	589
8	3192	Q00839	hnRNP U	Heterogeneous nuclear ribonucleoprotein U	heterogeneous nuclear ribonucleoprotein U (scaffold attachment factor A); Component of the CRD-mediated complex that promotes MYC mRNA stabilization. Binds to pre-mRNA. Has high affinity for scaffold-attached region (SAR) DNA. Bind to double- and single- stranded DNA and RNA (825 aa)	90.584	825
9	5931	Q16576	RBBP7	Histone-binding protein RBBP7 (Histone acetyltransferase type B subunit 2)	retinoblastoma binding protein 7; Core histone-binding subunit that may target chromatin remodeling factors, histone acetyltransferases and histone deacetylases to their histone substrates in a manner that is regulated by nucleosomal DNA. Component of several complexes which regulate chromatin metabolism. These include the type B histone acetyltransferase (HAT) complex, which is required for chro…	47.82	425
10	2316	P21333	FLNA	Filamin-A	filamin A, alpha; Promotes orthogonal branching of actin filaments and links actin filaments to membrane glycoproteins. Anchors various transmembrane proteins to the actin cytoskeleton and serves as a scaffold for a wide range of cytoplasmic signaling proteins. Interaction with FLNA may allow neuroblast migration from the ventricular zone into the cortical plate. Tethers cell surface- localized f…	280.739	2647
11	4134	P27816	MAP4	Microtubule-associated protein 4	microtubule-associated protein 4; Non-neuronal microtubule-associated protein. Promotes microtubule assembly (1152 aa)	121.005	1152
12	6727	P37108	SRP14	Signal recognition particle 14 kDa protein	signal recognition particle 14kDa (homologous Alu RNA binding protein); Signal-recognition-particle assembly has a crucial role in targeting secretory proteins to the rough endoplasmic reticulum membrane. SRP9 together with SRP14 and the Alu portion of the SRP RNA, constitutes the elongation arrest domain of SRP. The complex of SRP9 and SRP14 is required for SRP RNA binding (136 aa)	14.57	136
13	3187	P31943	hnRNP H	Heterogeneous nuclear ribonucleoprotein H	heterogeneous nuclear ribonucleoprotein H1 (H); This protein is a component of the heterogeneous nuclear ribonucleoprotein (hnRNP) complexes which provide the substrate for the processing events that pre-mRNAs undergo before becoming functional, translatable mRNAs in the cytoplasm. Binds poly(RG) (449 aa)	49.229	449
14	5725	P26599	PTB	Polypyrimidine tract-binding protein 1	polypyrimidine tract binding protein 1; Plays a role in pre-mRNA splicing. Binds to the polypyrimidine tract of introns. May promote the binding of U2 snRNP to pre-mRNA. Cooperates with RAVER1 to modulate switching between mutually exclusive exons during maturation of the TPM1 pre-mRNA (557 aa)	57.221	531
15	3320	P07900	HSP90A	Heat shock protein HSP 90-alpha	heat shock protein 90kDa alpha (cytosolic), class A member 1; Molecular chaperone. Has ATPase activity (By similarity) (854 aa)	84.66	732

## Sheet: Table S4
		- TNFα								+ TNFα
RNA baits		5'UTRtat1-Tat-MS2				Tat-MS2				5'UTRtat1-Tat-MS2				Tat-MS2
Replicates		1	2	3	Mean	1	2	3	Mean	1	2	3	Mean	1	2	3	Mean		Latent	Productive
Preys	Length	1NEG1	2NEG1	3NEG1	NEG1	1NEG2	2NEG2	3NEG2	NEG2	1POS1	2POS1	3POS1	POS1	1POS2	2POS2	3POS2	POS2		NEG1+2	POS1+2	Resting/Activated	Activated/Resting
MYH10	1976	0	0	10	10	0	0	0	0	0	0	0	0	0	0	0	0		10	0	10	0
PYR1	2225	0	4	0	4	0	4	0	4	0	1	0	1	0	0	0	0		8	1	8	0.125
TRUA	427	0	2	0	2	0	5	0	5	0	0	0	0	0	1	0	1		7	1	7	0.142857
41	864	3	2	0	5	2	5	0	7	0	0	0	0	0	2	0	2		12	2	6	0.166667
ATG3	314	3	1	0	4	0	1	0	1	0	0	0	0	0	1	0	1		5	1	5	0.2
PRKDC	4128	1	2	0	3	0	2	0	2	1	0	0	1	0	0	0	0		5	1	5	0.2
RCN2	317	0	1	2	3	0	2	0	2	0	1	0	1	0	0	0	0		5	1	5	0.2
AP1M1	423	0	3	0	3	0	2	0	2	0	0	0	0	0	1	0	1		5	1	5	0.2
KIFC1	673	1	0	0	1	2	2	0	4	1	0	0	1	0	0	0	0		5	1	5	0.2
SAE1	346	0	1	0	1	2	2	0	4	0	0	0	0	0	1	0	1		5	1	5	0.2
SNAA	295	0	5	0	5	0	4	0	4	0	2	0	2	0	0	0	0		9	2	4.5	0.222222
SF3B1	1304	3	7	0	10	2	5	0	7	0	2	0	2	0	2	0	2		17	4	4.25	0.235294
MAOM	584	0	2	1	3	0	1	0	1	0	0	0	0	0	0	0	0		4	0	4	0
ADA	363	0	0	2	2	0	1	1	2	0	0	0	0	0	0	0	0		4	0	4	0
DC1I2	638	2	0	0	2	2	0	0	2	0	0	0	0	0	0	0	0		4	0	4	0
S4A7	1214	0	1	0	1	1	2	0	3	0	0	0	0	0	0	0	0		4	0	4	0
BRE1B	1001	3	1	0	4	2	2	0	4	0	2	0	2	0	0	0	0		8	2	4	0.25
GMDS	372	1	2	0	3	0	1	0	1	0	1	0	1	0	0	0	0		4	1	4	0.25
RB	928	0	2	0	2	0	2	0	2	0	0	1	1	0	0	0	0		4	1	4	0.25
DPYL2	572	0	1	1	2	0	2	0	2	0	0	0	0	0	1	0	1		4	1	4	0.25
NEK7	302	1	1	0	2	0	2	0	2	0	0	0	0	0	1	0	1		4	1	4	0.25
SYFB	589	0	2	0	2	0	2	0	2	0	1	0	1	0	0	0	0		4	1	4	0.25
PSME2	239	2	0	0	2	1	1	0	2	0	1	0	1	0	0	0	0		4	1	4	0.25
CIAO1	339	0	1	0	1	0	3	0	3	0	1	0	1	0	0	0	0		4	1	4	0.25
IF5A1	154	1	0	0	1	3	0	0	3	0	0	0	0	1	0	0	1		4	1	4	0.25
DDX1	740	3	3	0	6	1	4	0	5	1	1	0	2	0	1	0	1		11	3	3.66667	0.272727
RPB1	1970	0	3	2	5	0	1	1	2	0	0	1	1	0	1	0	1		7	2	3.5	0.285714
NUDC	331	2	1	0	3	3	1	0	4	1	1	0	2	0	0	0	0		7	2	3.5	0.285714
PEBP1	187	0	0	2	2	1	0	4	5	0	0	1	1	0	1	0	1		7	2	3.5	0.285714
LRRF1	808	2	0	1	3	0	0	0	0	0	0	0	0	0	0	0	0		3	0	3	0
PQBP1	265	2	0	0	2	1	0	0	1	0	0	0	0	0	0	0	0		3	0	3	0
CLPX	633	1	1	0	2	0	1	0	1	0	0	0	0	0	0	0	0		3	0	3	0
RPB3	275	0	1	1	2	0	1	0	1	0	0	0	0	0	0	0	0		3	0	3	0
U2AF2	475	0	2	0	2	0	1	0	1	0	0	0	0	0	0	0	0		3	0	3	0
FDFT	417	0	2	0	2	0	1	0	1	0	0	0	0	0	0	0	0		3	0	3	0
TBL1R	514	0	2	0	2	0	1	0	1	0	0	0	0	0	0	0	0		3	0	3	0
EXOS3	275	0	2	0	2	0	1	0	1	0	0	0	0	0	0	0	0		3	0	3	0
COPE	308	0	1	0	1	0	2	0	2	0	0	0	0	0	0	0	0		3	0	3	0
PR40A	957	0	1	0	1	0	2	0	2	0	0	0	0	0	0	0	0		3	0	3	0
RTN3	1032	0	1	0	1	0	2	0	2	0	0	0	0	0	0	0	0		3	0	3	0
DPOLB	335	0	1	0	1	0	2	0	2	0	0	0	0	0	0	0	0		3	0	3	0
T2EA	439	0	1	0	1	0	0	2	2	0	0	0	0	0	0	0	0		3	0	3	0
MPCP	362	0	1	0	1	0	2	0	2	0	0	0	0	0	0	0	0		3	0	3	0
TF2B	316	1	0	0	1	1	1	0	2	0	0	0	0	0	0	0	0		3	0	3	0
EMC10	262	0	1	0	1	0	1	1	2	0	0	0	0	0	0	0	0		3	0	3	0
HEAT3	680	0	1	0	1	1	1	0	2	0	0	0	0	0	0	0	0		3	0	3	0
ARHG1	912	0	1	0	1	1	1	0	2	0	0	0	0	0	0	0	0		3	0	3	0
PDCL3	239	0	1	0	1	0	2	0	2	0	0	0	0	0	0	0	0		3	0	3	0
WDR26	661	0	1	0	1	0	2	0	2	0	0	0	0	0	0	0	0		3	0	3	0
ATLA3	541	0	0	0	0	0	3	0	3	0	0	0	0	0	0	0	0		3	0	3	0
STIP1	543	2	0	1	3	4	2	0	6	0	0	1	1	1	0	1	2		9	3	3	0.333333
CATA	527	1	0	3	4	0	0	2	2	1	0	0	1	0	0	1	1		6	2	3	0.333333
AIMP2	320	0	4	0	4	0	2	0	2	0	0	0	0	0	2	0	2		6	2	3	0.333333
ADRM1	407	1	2	0	3	1	2	0	3	1	0	0	1	1	0	0	1		6	2	3	0.333333
NOP58	529	0	0	1	1	0	1	4	5	0	0	1	1	0	1	0	1		6	2	3	0.333333
EMC8	210	1	0	1	2	0	0	1	1	0	1	0	1	0	0	0	0		3	1	3	0.333333
SODC	154	0	0	2	2	0	0	1	1	0	0	0	0	0	0	1	1		3	1	3	0.333333
1433T	245	0	2	0	2	0	1	0	1	0	0	1	1	0	0	0	0		3	1	3	0.333333
DHAK	575	1	1	0	2	0	1	0	1	0	1	0	1	0	0	0	0		3	1	3	0.333333
NP1L4	375	0	0	2	2	0	0	1	1	0	0	0	0	0	0	1	1		3	1	3	0.333333
CT043	306	2	0	0	2	1	0	0	1	1	0	0	1	0	0	0	0		3	1	3	0.333333
HM20A	347	0	0	2	2	1	0	0	1	0	0	0	0	0	0	1	1		3	1	3	0.333333
ATD3A	634	0	2	0	2	0	1	0	1	0	1	0	1	0	0	0	0		3	1	3	0.333333
ADA10	748	1	0	0	1	2	0	0	2	1	0	0	1	0	0	0	0		3	1	3	0.333333
CCNB1	433	0	1	0	1	1	1	0	2	0	1	0	1	0	0	0	0		3	1	3	0.333333
KCY	196	0	1	0	1	0	1	1	2	0	0	0	0	0	1	0	1		3	1	3	0.333333
RS19	145	0	0	1	1	0	0	2	2	0	0	0	0	0	0	1	1		3	1	3	0.333333
MATR3	847	1	0	0	1	0	1	1	2	0	0	0	0	0	1	0	1		3	1	3	0.333333
SERPH	418	1	0	0	1	2	0	0	2	1	0	0	1	0	0	0	0		3	1	3	0.333333
IF4A1	406	0	1	0	1	0	2	0	2	1	0	0	1	0	0	0	0		3	1	3	0.333333
RPP30	268	0	1	0	1	0	2	0	2	0	0	0	0	0	1	0	1		3	1	3	0.333333
SAFB1	915	0	1	0	1	1	1	0	2	0	0	0	0	1	0	0	1		3	1	3	0.333333
TOIP1	583	0	0	1	1	0	1	1	2	1	0	0	1	0	0	0	0		3	1	3	0.333333
BRK1	75	1	0	0	1	2	0	0	2	1	0	0	1	0	0	0	0		3	1	3	0.333333
LC7L2	392	0	1	0	1	1	1	0	2	0	0	0	0	0	1	0	1		3	1	3	0.333333
EXOS4	245	0	0	0	0	3	0	0	3	0	1	0	1	0	0	0	0		3	1	3	0.333333
TCPA	556	4	6	0	10	3	3	0	6	0	3	1	4	0	1	1	2		16	6	2.66667	0.375
DKC1	514	0	3	2	5	0	2	1	3	0	2	0	2	0	1	0	1		8	3	2.66667	0.375
ESYT2	921	0	4	0	4	0	4	0	4	0	1	1	2	0	1	0	1		8	3	2.66667	0.375
HMGN2	90	4	0	0	4	4	0	0	4	3	0	0	3	0	0	0	0		8	3	2.66667	0.375
SMC3	1217	0	6	5	11	0	4	3	7	0	1	3	4	0	3	0	3		18	7	2.57143	0.388889
RS12	132	1	0	2	3	0	0	2	2	0	1	1	2	0	0	0	0		5	2	2.5	0.4
ZCCHV	902	0	3	0	3	0	2	0	2	0	0	0	0	0	2	0	2		5	2	2.5	0.4
RAM	118	2	1	0	3	2	0	0	2	0	1	0	1	0	1	0	1		5	2	2.5	0.4
EIF3G	320	0	2	0	2	0	3	0	3	0	1	0	1	0	1	0	1		5	2	2.5	0.4
UBA1	1058	0	1	1	2	0	1	2	3	0	2	0	2	0	0	0	0		5	2	2.5	0.4
ERG7	732	0	2	0	2	0	3	0	3	0	1	0	1	0	1	0	1		5	2	2.5	0.4
MOGS	837	0	2	0	2	0	3	0	3	0	1	0	1	0	1	0	1		5	2	2.5	0.4
UCK2	261	0	2	0	2	0	3	0	3	0	1	0	1	0	1	0	1		5	2	2.5	0.4
HBS1L	684	0	2	0	2	0	2	1	3	0	1	0	1	0	1	0	1		5	2	2.5	0.4
SNUT2	565	0	1	0	1	1	3	0	4	0	0	0	0	0	2	0	2		5	2	2.5	0.4
XRCC5	732	0	0	0	0	0	5	0	5	1	1	0	2	0	0	0	0		5	2	2.5	0.4
MYH9	1960	1	2	12	15	0	1	1	2	3	1	1	5	0	2	0	2		17	7	2.42857	0.411765
COF1	166	3	2	2	7	3	0	2	5	1	1	1	3	1	1	0	2		12	5	2.4	0.416667
PO210	1887	2	4	0	6	2	4	0	6	2	2	0	4	0	1	0	1		12	5	2.4	0.416667
CDC5L	802	4	1	1	6	4	1	1	6	2	1	0	3	1	1	0	2		12	5	2.4	0.416667
TCPZ	531	4	4	0	8	5	6	2	13	1	3	3	7	1	0	1	2		21	9	2.33333	0.428571
EFTU	452	0	3	0	3	0	4	0	4	0	1	1	2	0	1	0	1		7	3	2.33333	0.428571
NMT1	496	0	2	0	2	2	3	0	5	0	1	0	1	0	2	0	2		7	3	2.33333	0.428571
XRCC6	609	3	6	0	9	1	10	0	11	3	3	0	6	0	3	0	3		20	9	2.22222	0.45
H12	213	0	0	5	5	0	0	8	8	0	0	2	2	0	0	4	4		13	6	2.16667	0.461538
TCPH	543	4	3	0	7	4	3	1	8	1	1	1	3	0	2	2	4		15	7	2.14286	0.466667
K1967	923	0	4	0	4	2	9	0	11	0	2	1	3	0	4	0	4		15	7	2.14286	0.466667
U520	2136	0	8	1	9	0	6	2	8	0	2	1	3	0	3	2	5		17	8	2.125	0.470588
PSDE	310	0	2	0	2	0	0	0	0	0	0	0	0	0	0	0	0		2	0	2	0
VATG1	118	0	0	2	2	0	0	0	0	0	0	0	0	0	0	0	0		2	0	2	0
ANXA2	339	2	0	0	2	0	0	0	0	0	0	0	0	0	0	0	0		2	0	2	0
SK2L2	1042	1	1	0	2	0	0	0	0	0	0	0	0	0	0	0	0		2	0	2	0
MSS4	123	2	0	0	2	0	0	0	0	0	0	0	0	0	0	0	0		2	0	2	0
CAZA2	286	0	0	2	2	0	0	0	0	0	0	0	0	0	0	0	0		2	0	2	0
RAB5C	216	0	2	0	2	0	0	0	0	0	0	0	0	0	0	0	0		2	0	2	0
RAB10	200	0	2	0	2	0	0	0	0	0	0	0	0	0	0	0	0		2	0	2	0
AP2B1	937	0	2	0	2	0	0	0	0	0	0	0	0	0	0	0	0		2	0	2	0
MEA1	185	1	0	1	2	0	0	0	0	0	0	0	0	0	0	0	0		2	0	2	0
HDAC2	488	0	2	0	2	0	0	0	0	0	0	0	0	0	0	0	0		2	0	2	0
CYFP2	1278	0	1	1	2	0	0	0	0	0	0	0	0	0	0	0	0		2	0	2	0
BABA1	329	1	1	0	2	0	0	0	0	0	0	0	0	0	0	0	0		2	0	2	0
SNX6	406	2	0	0	2	0	0	0	0	0	0	0	0	0	0	0	0		2	0	2	0
DHRS7	339	0	2	0	2	0	0	0	0	0	0	0	0	0	0	0	0		2	0	2	0
TPP1	563	1	0	0	1	1	0	0	1	0	0	0	0	0	0	0	0		2	0	2	0
MPU1	247	0	1	0	1	0	1	0	1	0	0	0	0	0	0	0	0		2	0	2	0
ADT2	298	0	1	0	1	0	1	0	1	0	0	0	0	0	0	0	0		2	0	2	0
CDK1	297	0	1	0	1	0	1	0	1	0	0	0	0	0	0	0	0		2	0	2	0
G6PI	558	0	1	0	1	0	1	0	1	0	0	0	0	0	0	0	0		2	0	2	0
RU1C	159	0	0	1	1	0	0	1	1	0	0	0	0	0	0	0	0		2	0	2	0
NELFE	380	0	1	0	1	1	0	0	1	0	0	0	0	0	0	0	0		2	0	2	0
RIR1	792	0	1	0	1	0	1	0	1	0	0	0	0	0	0	0	0		2	0	2	0
RAGP1	587	0	1	0	1	0	1	0	1	0	0	0	0	0	0	0	0		2	0	2	0
HXK2	917	0	1	0	1	1	0	0	1	0	0	0	0	0	0	0	0		2	0	2	0
THOP1	689	0	1	0	1	0	1	0	1	0	0	0	0	0	0	0	0		2	0	2	0
TXTP	311	0	1	0	1	0	1	0	1	0	0	0	0	0	0	0	0		2	0	2	0
PRS4	440	0	1	0	1	0	1	0	1	0	0	0	0	0	0	0	0		2	0	2	0
SRPK2	688	0	0	1	1	0	0	1	1	0	0	0	0	0	0	0	0		2	0	2	0
RHG01	439	0	1	0	1	0	1	0	1	0	0	0	0	0	0	0	0		2	0	2	0
ILF2	390	0	1	0	1	0	1	0	1	0	0	0	0	0	0	0	0		2	0	2	0
LIPA1	1202	1	0	0	1	1	0	0	1	0	0	0	0	0	0	0	0		2	0	2	0
SMAD2	467	1	0	0	1	1	0	0	1	0	0	0	0	0	0	0	0		2	0	2	0
EZH2	746	0	1	0	1	0	1	0	1	0	0	0	0	0	0	0	0		2	0	2	0
CDC37	378	1	0	0	1	1	0	0	1	0	0	0	0	0	0	0	0		2	0	2	0
RABL6	729	1	0	0	1	1	0	0	1	0	0	0	0	0	0	0	0		2	0	2	0
P5CR3	274	0	1	0	1	0	1	0	1	0	0	0	0	0	0	0	0		2	0	2	0
RBM26	1007	0	1	0	1	0	1	0	1	0	0	0	0	0	0	0	0		2	0	2	0
MAP1S	1059	0	1	0	1	0	1	0	1	0	0	0	0	0	0	0	0		2	0	2	0
ZCHC8	707	0	1	0	1	0	1	0	1	0	0	0	0	0	0	0	0		2	0	2	0
EDC4	1401	1	0	0	1	1	0	0	1	0	0	0	0	0	0	0	0		2	0	2	0
LYRIC	582	1	0	0	1	1	0	0	1	0	0	0	0	0	0	0	0		2	0	2	0
VPS36	386	0	1	0	1	0	1	0	1	0	0	0	0	0	0	0	0		2	0	2	0
DHX40	779	0	1	0	1	0	1	0	1	0	0	0	0	0	0	0	0		2	0	2	0
THOC2	1593	0	1	0	1	0	1	0	1	0	0	0	0	0	0	0	0		2	0	2	0
SREK1	508	1	0	0	1	1	0	0	1	0	0	0	0	0	0	0	0		2	0	2	0
RAD50	1312	0	1	0	1	0	1	0	1	0	0	0	0	0	0	0	0		2	0	2	0
IPO9	1041	0	1	0	1	0	1	0	1	0	0	0	0	0	0	0	0		2	0	2	0
RBM15	977	1	0	0	1	1	0	0	1	0	0	0	0	0	0	0	0		2	0	2	0
ATX2	1313	0	0	1	1	0	0	1	1	0	0	0	0	0	0	0	0		2	0	2	0
RIOK2	552	0	1	0	1	1	0	0	1	0	0	0	0	0	0	0	0		2	0	2	0
CHRC1	131	0	0	1	1	0	1	0	1	0	0	0	0	0	0	0	0		2	0	2	0
LANC2	450	0	1	0	1	0	1	0	1	0	0	0	0	0	0	0	0		2	0	2	0
F120A	1118	0	1	0	1	1	0	0	1	0	0	0	0	0	0	0	0		2	0	2	0
MST4	416	0	1	0	1	0	1	0	1	0	0	0	0	0	0	0	0		2	0	2	0
DIC	287	0	1	0	1	0	1	0	1	0	0	0	0	0	0	0	0		2	0	2	0
PACN2	486	1	0	0	1	1	0	0	1	0	0	0	0	0	0	0	0		2	0	2	0
EXOS1	195	0	1	0	1	0	1	0	1	0	0	0	0	0	0	0	0		2	0	2	0
UCHL5	329	0	1	0	1	0	1	0	1	0	0	0	0	0	0	0	0		2	0	2	0
VATD	247	0	1	0	1	0	1	0	1	0	0	0	0	0	0	0	0		2	0	2	0
ZC11A	810	0	0	0	0	0	2	0	2	0	0	0	0	0	0	0	0		2	0	2	0
COX5B	129	0	0	0	0	2	0	0	2	0	0	0	0	0	0	0	0		2	0	2	0
VAV	845	0	0	0	0	0	2	0	2	0	0	0	0	0	0	0	0		2	0	2	0
WDR4	412	0	0	0	0	0	2	0	2	0	0	0	0	0	0	0	0		2	0	2	0
TPM4	248	0	0	0	0	2	0	0	2	0	0	0	0	0	0	0	0		2	0	2	0
RNPS1	305	0	0	0	0	0	1	1	2	0	0	0	0	0	0	0	0		2	0	2	0
RM14	145	0	0	0	0	1	0	1	2	0	0	0	0	0	0	0	0		2	0	2	0
FIP1	594	0	0	0	0	1	1	0	2	0	0	0	0	0	0	0	0		2	0	2	0
NUP93	819	0	0	0	0	0	2	0	2	0	0	0	0	0	0	0	0		2	0	2	0
PUM2	1066	0	0	0	0	1	0	1	2	0	0	0	0	0	0	0	0		2	0	2	0
QTRD1	415	0	0	0	0	0	2	0	2	0	0	0	0	0	0	0	0		2	0	2	0
PFD2	154	0	0	0	0	1	1	0	2	0	0	0	0	0	0	0	0		2	0	2	0
IF2G	472	2	3	2	7	6	3	2	11	0	2	4	6	1	2	0	3		18	9	2	0.5
SYAC	968	1	4	0	5	1	4	0	5	1	2	0	3	0	2	0	2		10	5	2	0.5
CDK5	292	1	3	1	5	0	3	0	3	0	1	1	2	0	2	0	2		8	4	2	0.5
PSMD2	908	0	5	0	5	0	3	0	3	1	1	1	3	0	1	0	1		8	4	2	0.5
CD3E	207	2	2	0	4	0	2	0	2	1	1	0	2	0	1	0	1		6	3	2	0.5
EZRI	586	4	0	0	4	2	0	0	2	2	1	0	3	0	0	0	0		6	3	2	0.5
FUS	526	1	3	0	4	2	0	0	2	1	0	0	1	2	0	0	2		6	3	2	0.5
MET16	562	1	3	0	4	0	2	0	2	1	1	0	2	0	1	0	1		6	3	2	0.5
TRM1	659	1	3	0	4	0	2	0	2	1	0	0	1	0	2	0	2		6	3	2	0.5
RFC5	340	0	3	0	3	0	3	0	3	0	1	0	1	0	2	0	2		6	3	2	0.5
SMD1	119	0	3	0	3	0	3	0	3	0	0	0	0	0	3	0	3		6	3	2	0.5
FNBP1	617	2	0	0	2	4	0	0	4	2	0	1	3	0	0	0	0		6	3	2	0.5
EIF3J	258	2	1	0	3	1	0	0	1	1	1	0	2	0	0	0	0		4	2	2	0.5
TYSY	313	0	3	0	3	0	1	0	1	0	1	0	1	0	1	0	1		4	2	2	0.5
DCTN2	401	2	1	0	3	0	1	0	1	0	2	0	2	0	0	0	0		4	2	2	0.5
HUWE1	4374	0	2	1	3	0	0	1	1	0	1	1	2	0	0	0	0		4	2	2	0.5
MIRO1	618	1	2	0	3	0	1	0	1	1	1	0	2	0	0	0	0		4	2	2	0.5
MTA2	668	1	1	0	2	0	2	0	2	1	0	0	1	0	1	0	1		4	2	2	0.5
SYTC	723	0	2	0	2	0	2	0	2	0	1	0	1	0	1	0	1		4	2	2	0.5
DDX59	619	2	0	0	2	2	0	0	2	1	0	0	1	1	0	0	1		4	2	2	0.5
CCAR1	1150	1	1	0	2	1	1	0	2	0	1	0	1	0	0	1	1		4	2	2	0.5
ARHG2	986	0	2	0	2	0	2	0	2	0	1	1	2	0	0	0	0		4	2	2	0.5
CLP1L	538	0	2	0	2	0	2	0	2	0	2	0	2	0	0	0	0		4	2	2	0.5
NAA15	866	1	1	0	2	0	2	0	2	0	1	0	1	0	1	0	1		4	2	2	0.5
ATX10	475	0	2	0	2	0	2	0	2	0	1	0	1	0	1	0	1		4	2	2	0.5
H13	221	0	0	1	1	0	0	3	3	0	0	1	1	0	0	1	1		4	2	2	0.5
ACOC	889	0	1	0	1	0	3	0	3	0	1	0	1	0	1	0	1		4	2	2	0.5
PPIA	165	1	0	0	1	0	1	2	3	1	0	1	2	0	0	0	0		4	2	2	0.5
PGAM5	289	0	0	0	0	0	4	0	4	0	0	0	0	0	2	0	2		4	2	2	0.5
NHRF1	358	2	0	0	2	0	0	0	0	1	0	0	1	0	0	0	0		2	1	2	0.5
PRPF3	683	0	0	2	2	0	0	0	0	0	0	0	0	0	0	1	1		2	1	2	0.5
AP2A1	977	0	2	0	2	0	0	0	0	0	1	0	1	0	0	0	0		2	1	2	0.5
PTN6	595	2	0	0	2	0	0	0	0	0	0	0	0	1	0	0	1		2	1	2	0.5
COPB	953	0	2	0	2	0	0	0	0	0	1	0	1	0	0	0	0		2	1	2	0.5
NH2L1	128	0	0	2	2	0	0	0	0	0	1	0	1	0	0	0	0		2	1	2	0.5
PTK7	1070	1	1	0	2	0	0	0	0	0	0	0	0	1	0	0	1		2	1	2	0.5
NDUA9	377	0	2	0	2	0	0	0	0	0	1	0	1	0	0	0	0		2	1	2	0.5
CCD97	343	0	2	0	2	0	0	0	0	0	0	0	0	0	1	0	1		2	1	2	0.5
TECR	308	0	1	1	2	0	0	0	0	0	1	0	1	0	0	0	0		2	1	2	0.5
THYN1	225	1	1	0	2	0	0	0	0	1	0	0	1	0	0	0	0		2	1	2	0.5
RAB21	225	0	1	1	2	0	0	0	0	0	0	1	1	0	0	0	0		2	1	2	0.5
FND3A	1198	0	2	0	2	0	0	0	0	0	0	0	0	0	1	0	1		2	1	2	0.5
CD2AP	639	2	0	0	2	0	0	0	0	1	0	0	1	0	0	0	0		2	1	2	0.5
PPP6	305	0	1	0	1	0	1	0	1	0	0	0	0	0	1	0	1		2	1	2	0.5
SCAM3	347	0	1	0	1	0	1	0	1	0	1	0	1	0	0	0	0		2	1	2	0.5
PRP4	522	0	1	0	1	0	1	0	1	0	1	0	1	0	0	0	0		2	1	2	0.5
ACSL4	711	0	1	0	1	0	1	0	1	0	1	0	1	0	0	0	0		2	1	2	0.5
DNJA2	412	0	1	0	1	0	1	0	1	0	0	0	0	0	1	0	1		2	1	2	0.5
BRD4	1362	1	0	0	1	1	0	0	1	1	0	0	1	0	0	0	0		2	1	2	0.5
CMC1	678	0	1	0	1	0	1	0	1	0	0	0	0	0	1	0	1		2	1	2	0.5
KIF4A	1232	0	1	0	1	1	0	0	1	0	1	0	1	0	0	0	0		2	1	2	0.5
TOM40	361	0	1	0	1	0	1	0	1	0	1	0	1	0	0	0	0		2	1	2	0.5
GTR1	492	0	1	0	1	0	1	0	1	0	1	0	1	0	0	0	0		2	1	2	0.5
FPPS	419	0	1	0	1	0	1	0	1	0	0	0	0	0	1	0	1		2	1	2	0.5
2AAA	589	0	1	0	1	0	1	0	1	0	1	0	1	0	0	0	0		2	1	2	0.5
MP2K2	400	0	1	0	1	0	1	0	1	0	1	0	1	0	0	0	0		2	1	2	0.5
IF4A3	411	0	1	0	1	0	1	0	1	0	0	0	0	0	1	0	1		2	1	2	0.5
ZAP70	619	0	1	0	1	0	1	0	1	0	1	0	1	0	0	0	0		2	1	2	0.5
ATPO	213	0	1	0	1	0	1	0	1	0	0	0	0	0	1	0	1		2	1	2	0.5
KC1A	337	0	1	0	1	0	1	0	1	0	1	0	1	0	0	0	0		2	1	2	0.5
GNAQ	359	0	1	0	1	0	1	0	1	0	0	0	0	0	1	0	1		2	1	2	0.5
SSRD	173	0	1	0	1	0	1	0	1	0	0	0	0	0	1	0	1		2	1	2	0.5
MTPN	118	0	1	0	1	0	1	0	1	0	0	0	0	0	1	0	1		2	1	2	0.5
EIF3E	445	0	1	0	1	0	1	0	1	0	0	0	0	0	1	0	1		2	1	2	0.5
RUXG	76	0	0	1	1	0	0	1	1	0	0	0	0	0	0	1	1		2	1	2	0.5
RS24	133	0	1	0	1	0	1	0	1	0	0	0	0	0	1	0	1		2	1	2	0.5
RL40	128	0	1	0	1	0	1	0	1	0	0	1	1	0	0	0	0		2	1	2	0.5
RL19	196	0	0	1	1	0	0	1	1	0	0	1	1	0	0	0	0		2	1	2	0.5
CAP1	475	0	1	0	1	0	1	0	1	0	0	0	0	0	1	0	1		2	1	2	0.5
UBE4A	1066	0	1	0	1	0	1	0	1	0	0	1	1	0	0	0	0		2	1	2	0.5
2A5D	602	0	1	0	1	0	1	0	1	0	1	0	1	0	0	0	0		2	1	2	0.5
PTCA	206	0	1	0	1	0	1	0	1	1	0	0	1	0	0	0	0		2	1	2	0.5
SC23B	767	0	1	0	1	0	1	0	1	0	1	0	1	0	0	0	0		2	1	2	0.5
MARE2	327	0	1	0	1	1	0	0	1	0	0	0	0	1	0	0	1		2	1	2	0.5
GLYR1	553	0	0	1	1	0	0	1	1	0	0	0	0	0	0	1	1		2	1	2	0.5
DHB12	312	0	1	0	1	0	1	0	1	0	0	0	0	0	1	0	1		2	1	2	0.5
OCAD2	154	1	0	0	1	0	1	0	1	1	0	0	1	0	0	0	0		2	1	2	0.5
C2D1B	858	1	0	0	1	1	0	0	1	1	0	0	1	0	0	0	0		2	1	2	0.5
BROX	411	0	1	0	1	0	1	0	1	0	0	0	0	0	1	0	1		2	1	2	0.5
KAT3	454	0	1	0	1	0	1	0	1	0	0	0	0	0	1	0	1		2	1	2	0.5
PHF5A	110	1	0	0	1	1	0	0	1	1	0	0	1	0	0	0	0		2	1	2	0.5
NRM	262	0	1	0	1	0	1	0	1	0	0	0	0	0	1	0	1		2	1	2	0.5
MIA40	142	1	0	0	1	1	0	0	1	0	0	0	0	1	0	0	1		2	1	2	0.5
NELFB	580	0	1	0	1	0	1	0	1	0	1	0	1	0	0	0	0		2	1	2	0.5
ARL8A	186	0	1	0	1	0	1	0	1	0	1	0	1	0	0	0	0		2	1	2	0.5
ANM1	361	0	1	0	1	0	1	0	1	0	1	0	1	0	0	0	0		2	1	2	0.5
AASD1	412	1	0	0	1	1	0	0	1	1	0	0	1	0	0	0	0		2	1	2	0.5
HNRL1	856	0	1	0	1	0	1	0	1	0	0	1	1	0	0	0	0		2	1	2	0.5
TMED9	235	0	1	0	1	0	1	0	1	1	0	0	1	0	0	0	0		2	1	2	0.5
WDR12	423	0	1	0	1	0	1	0	1	0	1	0	1	0	0	0	0		2	1	2	0.5
RMD5A	391	0	1	0	1	0	1	0	1	1	0	0	1	0	0	0	0		2	1	2	0.5
PREB	417	0	1	0	1	0	1	0	1	0	1	0	1	0	0	0	0		2	1	2	0.5
NOSIP	301	0	1	0	1	0	1	0	1	0	0	0	0	0	1	0	1		2	1	2	0.5
HXK1	917	0	0	0	0	0	2	0	2	0	0	0	0	0	1	0	1		2	1	2	0.5
MDHM	338	0	0	0	0	0	1	1	2	0	0	0	0	0	0	1	1		2	1	2	0.5
RBM3	157	0	0	0	0	1	1	0	2	1	0	0	1	0	0	0	0		2	1	2	0.5
RBBP5	538	0	0	0	0	0	2	0	2	0	1	0	1	0	0	0	0		2	1	2	0.5
THOC7	204	0	0	0	0	2	0	0	2	0	0	1	1	0	0	0	0		2	1	2	0.5
PUS7	661	0	0	0	0	0	2	0	2	0	0	0	0	0	1	0	1		2	1	2	0.5
SEN34	310	0	0	0	0	2	0	0	2	0	0	0	0	0	1	0	1		2	1	2	0.5
AMPB	650	0	0	0	0	0	2	0	2	0	0	0	0	0	1	0	1		2	1	2	0.5
SAE2	640	0	0	0	0	1	1	0	2	1	0	0	1	0	0	0	0		2	1	2	0.5
SMHD1	2005	0	7	0	7	1	9	0	10	0	7	0	7	0	2	0	2		17	9	1.88889	0.529412
KINH	963	5	1	1	7	5	0	1	6	3	1	2	6	1	0	0	1		13	7	1.85714	0.538462
MCM4	863	1	8	0	9	0	2	0	2	0	5	0	5	0	1	0	1		11	6	1.83333	0.545455
SERA	533	3	6	0	9	3	5	1	9	1	4	1	6	2	2	0	4		18	10	1.8	0.555556
AT2B4	1241	4	3	0	7	0	2	0	2	1	2	0	3	0	2	0	2		9	5	1.8	0.555556
SYDC	501	0	5	0	5	0	3	1	4	0	2	0	2	0	3	0	3		9	5	1.8	0.555556
IMA2	529	2	3	0	5	1	3	0	4	0	2	0	2	0	2	1	3		9	5	1.8	0.555556
NONO	471	0	1	6	7	1	1	14	16	0	1	4	5	0	2	6	8		23	13	1.76923	0.565217
TFR1	760	1	5	1	7	1	5	1	7	1	2	2	5	1	1	1	3		14	8	1.75	0.571429
LETM1	739	2	2	0	4	1	2	0	3	0	2	0	2	0	2	0	2		7	4	1.75	0.571429
TOP2A	1531	0	4	0	4	0	3	0	3	0	2	1	3	0	1	0	1		7	4	1.75	0.571429
COPA	1224	0	3	1	4	0	3	0	3	0	1	2	3	0	1	0	1		7	4	1.75	0.571429
LRC47	583	2	2	0	4	2	1	0	3	1	0	0	1	1	2	0	3		7	4	1.75	0.571429
URP2	667	0	3	0	3	0	4	0	4	0	2	0	2	0	2	0	2		7	4	1.75	0.571429
SYEP	1512	0	4	2	6	0	5	1	6	0	4	1	5	0	2	0	2		12	7	1.71429	0.583333
DCTN1	1278	2	5	0	7	0	3	0	3	1	2	0	3	0	2	1	3		10	6	1.66667	0.6
FAS	2511	0	5	1	6	0	4	0	4	0	3	1	4	0	2	0	2		10	6	1.66667	0.6
PARP1	1014	1	3	0	4	1	0	0	1	0	1	0	1	0	2	0	2		5	3	1.66667	0.6
DDRGK	314	2	2	0	4	0	1	0	1	1	1	0	2	0	1	0	1		5	3	1.66667	0.6
RPAP3	665	0	3	1	4	0	1	0	1	0	1	1	2	0	1	0	1		5	3	1.66667	0.6
ADAS	658	2	1	0	3	0	2	0	2	1	2	0	3	0	0	0	0		5	3	1.66667	0.6
RINI	461	1	2	0	3	1	1	0	2	0	1	0	1	1	1	0	2		5	3	1.66667	0.6
SC24C	1094	1	2	0	3	0	2	0	2	0	2	0	2	0	1	0	1		5	3	1.66667	0.6
SRP54	504	1	2	0	3	1	1	0	2	0	2	0	2	0	1	0	1		5	3	1.66667	0.6
BT3L4	158	1	0	2	3	0	1	1	2	1	0	1	2	0	0	1	1		5	3	1.66667	0.6
G6PD	515	1	1	0	2	1	2	0	3	0	1	1	2	0	0	1	1		5	3	1.66667	0.6
ECHA	763	0	1	1	2	0	1	2	3	0	1	0	1	0	2	0	2		5	3	1.66667	0.6
RU2A	255	3	2	2	7	2	4	3	9	1	1	0	2	0	6	2	8		16	10	1.6	0.625
RRBP1	1410	0	2	4	6	1	0	1	2	2	1	2	5	0	0	0	0		8	5	1.6	0.625
AT1B3	279	1	4	0	5	0	3	0	3	1	3	0	4	0	1	0	1		8	5	1.6	0.625
LDHB	334	1	3	0	4	0	3	1	4	1	0	2	3	1	1	0	2		8	5	1.6	0.625
SARNP	210	4	0	0	4	3	0	1	4	4	0	0	4	1	0	0	1		8	5	1.6	0.625
LRC59	307	4	2	4	10	1	3	5	9	1	4	1	6	1	5	0	6		19	12	1.58333	0.631579
DNJC2	621	2	5	0	7	3	4	0	7	4	3	0	7	0	2	0	2		14	9	1.55556	0.642857
ACTB	375	12	21	3	36	5	25	2	32	4	16	4	24	4	15	1	20		68	44	1.54545	0.647059
IF2A	315	5	4	6	15	4	3	5	12	4	7	3	14	1	3	0	4		27	18	1.5	0.666667
MCM7	719	2	5	0	7	0	5	0	5	1	4	0	5	1	2	0	3		12	8	1.5	0.666667
ACSL3	720	0	4	0	4	0	2	0	2	0	2	0	2	0	2	0	2		6	4	1.5	0.666667
SMRC2	1214	2	2	0	4	1	1	0	2	3	1	0	4	0	0	0	0		6	4	1.5	0.666667
VPS35	796	1	3	0	4	0	2	0	2	1	2	0	3	1	0	0	1		6	4	1.5	0.666667
SAC1	587	0	3	1	4	0	2	0	2	0	2	0	2	0	2	0	2		6	4	1.5	0.666667
CD3G	182	0	3	0	3	2	1	0	3	2	1	0	3	0	1	0	1		6	4	1.5	0.666667
TCEA1	301	1	0	2	3	1	1	1	3	2	0	2	4	0	0	0	0		6	4	1.5	0.666667
EIF3L	564	0	2	0	2	0	4	0	4	0	2	0	2	0	2	0	2		6	4	1.5	0.666667
AAPK1	559	1	0	0	1	3	1	1	5	1	1	0	2	1	1	0	2		6	4	1.5	0.666667
PSIP1	530	0	0	3	3	0	0	0	0	0	0	2	2	0	0	0	0		3	2	1.5	0.666667
KI67	3256	2	1	0	3	0	0	0	0	1	1	0	2	0	0	0	0		3	2	1.5	0.666667
SSRP1	709	0	1	2	3	0	0	0	0	0	0	0	0	0	0	2	2		3	2	1.5	0.666667
PSD11	422	0	2	0	2	0	1	0	1	0	1	0	1	0	1	0	1		3	2	1.5	0.666667
DNM1L	736	0	2	0	2	0	1	0	1	0	1	0	1	0	1	0	1		3	2	1.5	0.666667
RPAC1	346	0	1	1	2	0	1	0	1	0	0	1	1	0	0	1	1		3	2	1.5	0.666667
RPN2	631	0	2	0	2	0	1	0	1	0	2	0	2	0	0	0	0		3	2	1.5	0.666667
LYAM1	372	1	1	0	2	0	1	0	1	0	1	0	1	0	1	0	1		3	2	1.5	0.666667
ARF4	180	0	2	0	2	0	1	0	1	0	0	0	0	0	2	0	2		3	2	1.5	0.666667
PSA4	261	0	2	0	2	0	1	0	1	0	1	0	1	0	1	0	1		3	2	1.5	0.666667
P5CR1	319	0	2	0	2	0	1	0	1	0	1	0	1	0	1	0	1		3	2	1.5	0.666667
GBB2	340	0	2	0	2	0	1	0	1	0	1	0	1	0	1	0	1		3	2	1.5	0.666667
RHOG	191	0	1	1	2	0	1	0	1	0	1	0	1	0	1	0	1		3	2	1.5	0.666667
SNX1	522	2	0	0	2	1	0	0	1	2	0	0	2	0	0	0	0		3	2	1.5	0.666667
WDR82	313	0	2	0	2	0	1	0	1	0	1	0	1	0	1	0	1		3	2	1.5	0.666667
RNH2C	164	1	1	0	2	0	1	0	1	0	1	0	1	0	1	0	1		3	2	1.5	0.666667
IPO4	1081	0	2	0	2	0	1	0	1	0	2	0	2	0	0	0	0		3	2	1.5	0.666667
TBA1C	449	0	2	0	2	0	1	0	1	0	1	0	1	0	1	0	1		3	2	1.5	0.666667
PUF60	559	1	1	0	2	0	1	0	1	0	1	0	1	0	1	0	1		3	2	1.5	0.666667
HYOU1	999	0	2	0	2	0	1	0	1	0	1	0	1	0	1	0	1		3	2	1.5	0.666667
SRP72	671	0	1	0	1	0	2	0	2	0	1	0	1	0	1	0	1		3	2	1.5	0.666667
GRK6	576	0	1	0	1	0	2	0	2	0	1	0	1	0	1	0	1		3	2	1.5	0.666667
SNF5	385	0	1	0	1	0	2	0	2	0	1	0	1	0	1	0	1		3	2	1.5	0.666667
CUL3	768	0	1	0	1	0	2	0	2	0	1	0	1	0	1	0	1		3	2	1.5	0.666667
FKBP8	412	0	1	0	1	0	2	0	2	0	1	0	1	0	1	0	1		3	2	1.5	0.666667
FRG1	258	0	1	0	1	0	2	0	2	0	1	0	1	0	1	0	1		3	2	1.5	0.666667
RBM39	530	0	1	0	1	0	2	0	2	0	1	0	1	0	1	0	1		3	2	1.5	0.666667
PDS5A	1337	0	1	0	1	0	2	0	2	0	1	0	1	0	1	0	1		3	2	1.5	0.666667
PABP2	306	0	0	1	1	0	0	2	2	1	0	1	2	0	0	0	0		3	2	1.5	0.666667
ACINU	1341	0	0	1	1	0	1	1	2	0	1	0	1	0	1	0	1		3	2	1.5	0.666667
CN166	244	0	1	0	1	0	1	1	2	0	1	0	1	0	1	0	1		3	2	1.5	0.666667
EIF1	113	0	0	0	0	0	0	3	3	0	0	2	2	0	0	0	0		3	2	1.5	0.666667
EF1G	437	13	5	1	19	2	4	0	6	8	5	0	13	2	2	0	4		25	17	1.47059	0.68
C1TC	935	2	5	2	9	1	6	0	7	1	4	3	8	0	2	1	3		16	11	1.45455	0.6875
HS90A	732	2	18	1	21	2	20	2	24	2	9	3	14	3	13	1	17		45	31	1.45161	0.688889
SART3	963	3	6	0	9	2	2	0	4	1	4	0	5	0	4	0	4		13	9	1.44444	0.692308
SF3B2	895	6	5	0	11	4	2	0	6	1	4	3	8	2	2	0	4		17	12	1.41667	0.705882
PCNA	261	7	6	1	14	4	6	0	10	8	2	0	10	4	3	0	7		24	17	1.41176	0.708333
DNJA1	397	3	3	0	6	0	1	0	1	0	2	1	3	0	2	0	2		7	5	1.4	0.714286
EF1B	225	3	0	2	5	2	0	0	2	3	0	1	4	1	0	0	1		7	5	1.4	0.714286
XPO1	1071	0	4	0	4	0	3	0	3	0	3	0	3	0	2	0	2		7	5	1.4	0.714286
SYQ	775	0	3	0	3	0	4	0	4	0	2	0	2	0	3	0	3		7	5	1.4	0.714286
PRS10	389	0	2	1	3	0	4	0	4	1	2	0	3	0	2	0	2		7	5	1.4	0.714286
EMC1	993	0	3	0	3	0	4	0	4	0	4	0	4	0	1	0	1		7	5	1.4	0.714286
SRPRB	271	2	0	1	3	3	1	0	4	2	0	1	3	1	0	1	2		7	5	1.4	0.714286
BTF3	206	2	4	3	9	1	4	4	9	0	2	2	4	0	1	8	9		18	13	1.38462	0.722222
TCPB	535	5	3	0	8	3	4	1	8	1	2	3	6	1	1	4	6		16	12	1.33333	0.75
GBB1	340	2	2	0	4	2	2	0	4	2	1	0	3	2	1	0	3		8	6	1.33333	0.75
TRAP1	704	0	4	0	4	0	4	0	4	0	4	0	4	0	2	0	2		8	6	1.33333	0.75
PARG	976	0	4	0	4	0	4	0	4	0	2	0	2	0	4	0	4		8	6	1.33333	0.75
SDF2L	221	2	0	2	4	2	0	2	4	2	0	1	3	2	0	1	3		8	6	1.33333	0.75
MY18A	2054	0	0	4	4	0	0	0	0	0	0	3	3	0	0	0	0		4	3	1.33333	0.75
PSA	919	0	3	0	3	0	1	0	1	0	2	0	2	0	1	0	1		4	3	1.33333	0.75
EMAL4	981	2	1	0	3	1	0	0	1	2	1	0	3	0	0	0	0		4	3	1.33333	0.75
TE2IP	399	1	2	0	3	0	1	0	1	1	2	0	3	0	0	0	0		4	3	1.33333	0.75
SRP68	627	0	3	0	3	0	1	0	1	0	2	0	2	0	1	0	1		4	3	1.33333	0.75
HAT1	419	0	2	0	2	0	2	0	2	0	2	0	2	0	1	0	1		4	3	1.33333	0.75
RS3	243	0	1	1	2	1	0	1	2	0	1	1	2	0	0	1	1		4	3	1.33333	0.75
RL4	427	0	1	1	2	0	0	2	2	0	1	2	3	0	0	0	0		4	3	1.33333	0.75
AIMP1	312	0	2	0	2	1	1	0	2	0	1	1	2	0	1	0	1		4	3	1.33333	0.75
TRI25	630	1	1	0	2	0	2	0	2	0	2	0	2	0	1	0	1		4	3	1.33333	0.75
CAPR1	709	1	1	0	2	0	2	0	2	1	0	0	1	1	1	0	2		4	3	1.33333	0.75
TLK1	766	0	2	0	2	0	2	0	2	0	2	0	2	0	1	0	1		4	3	1.33333	0.75
IMMT	758	0	1	0	1	0	3	0	3	0	1	1	2	0	1	0	1		4	3	1.33333	0.75
TCPG	545	4	7	1	12	2	7	0	9	2	4	1	7	1	5	3	9		21	16	1.3125	0.761905
RCC2	522	1	9	0	10	1	10	0	11	0	6	0	6	0	10	0	10		21	16	1.3125	0.761905
TCP4	127	6	1	0	7	2	0	0	2	2	0	1	3	2	0	2	4		9	7	1.28571	0.777778
IDHP	452	5	1	0	6	1	2	0	3	4	2	1	7	0	0	0	0		9	7	1.28571	0.777778
DHX9	1270	0	3	3	6	0	1	2	3	0	2	1	3	0	2	2	4		9	7	1.28571	0.777778
TBB4B	445	2	2	1	5	0	3	1	4	1	2	2	5	1	1	0	2		9	7	1.28571	0.777778
PRP19	504	6	5	0	11	1	2	0	3	1	4	0	5	3	3	0	6		14	11	1.27273	0.785714
KPYM	531	0	1	5	6	0	1	7	8	0	2	4	6	0	2	3	5		14	11	1.27273	0.785714
PAIRB	408	1	5	0	6	1	2	1	4	2	2	1	5	1	2	0	3		10	8	1.25	0.8
RTCB	505	3	1	0	4	5	0	1	6	3	0	0	3	4	1	0	5		10	8	1.25	0.8
DHB4	736	4	1	0	5	0	0	0	0	3	1	0	4	0	0	0	0		5	4	1.25	0.8
IMA3	521	0	4	0	4	0	1	0	1	0	2	0	2	0	2	0	2		5	4	1.25	0.8
IF5	431	3	1	0	4	1	0	0	1	4	0	0	4	0	0	0	0		5	4	1.25	0.8
RBM12	932	1	1	2	4	0	0	1	1	1	2	1	4	0	0	0	0		5	4	1.25	0.8
CD5	495	2	1	0	3	1	1	0	2	2	1	0	3	0	1	0	1		5	4	1.25	0.8
COPB2	906	0	3	0	3	0	2	0	2	1	2	1	4	0	0	0	0		5	4	1.25	0.8
RANB9	729	2	1	0	3	1	1	0	2	2	0	0	2	0	1	1	2		5	4	1.25	0.8
NTPCR	190	0	3	0	3	1	1	0	2	1	2	0	3	0	1	0	1		5	4	1.25	0.8
T2FA	517	2	0	0	2	3	0	0	3	2	0	0	2	2	0	0	2		5	4	1.25	0.8
RBMX	391	0	1	1	2	0	1	2	3	0	1	1	2	0	1	1	2		5	4	1.25	0.8
RS8	208	0	2	0	2	0	3	0	3	0	2	1	3	0	1	0	1		5	4	1.25	0.8
H4	103	1	1	0	2	0	2	1	3	0	3	0	3	0	1	0	1		5	4	1.25	0.8
CHID1	393	0	2	0	2	1	2	0	3	0	2	0	2	0	2	0	2		5	4	1.25	0.8
SFXN1	322	0	1	1	2	0	3	0	3	0	2	1	3	0	1	0	1		5	4	1.25	0.8
TIM16	125	1	0	1	2	1	1	1	3	1	1	1	3	0	1	0	1		5	4	1.25	0.8
STRAP	350	1	1	0	2	1	2	0	3	2	0	1	3	0	1	0	1		5	4	1.25	0.8
DDX46	1031	0	1	0	1	0	4	0	4	0	2	0	2	0	2	0	2		5	4	1.25	0.8
PUR2	1010	5	8	0	13	2	5	1	8	3	8	0	11	1	5	0	6		21	17	1.23529	0.809524
K6PP	784	0	8	0	8	0	3	0	3	0	3	2	5	0	4	0	4		11	9	1.22222	0.818182
PSMD1	953	3	3	1	7	1	3	0	4	2	3	1	6	0	2	1	3		11	9	1.22222	0.818182
NACA	215	1	1	2	4	1	2	4	7	0	3	3	6	0	1	2	3		11	9	1.22222	0.818182
EIF3A	1382	1	3	0	4	1	4	2	7	0	4	1	5	0	4	0	4		11	9	1.22222	0.818182
CH60	573	7	3	6	16	6	2	4	12	5	5	5	15	2	4	2	8		28	23	1.21739	0.821429
ARPC4	168	6	0	0	6	5	1	0	6	5	1	0	6	3	1	0	4		12	10	1.2	0.833333
PDIA3	505	1	0	4	5	0	0	1	1	1	0	1	2	1	0	2	3		6	5	1.2	0.833333
ACL6A	429	0	3	1	4	0	2	0	2	0	2	1	3	0	2	0	2		6	5	1.2	0.833333
MARE1	268	2	0	2	4	0	0	2	2	4	0	1	5	0	0	0	0		6	5	1.2	0.833333
VDAC1	283	0	3	0	3	0	3	0	3	0	3	0	3	0	2	0	2		6	5	1.2	0.833333
RL12	165	0	0	3	3	0	0	3	3	1	0	2	3	1	0	1	2		6	5	1.2	0.833333
RPB2	1174	0	2	1	3	0	2	1	3	0	1	0	1	0	2	2	4		6	5	1.2	0.833333
PROF1	140	0	1	1	2	0	0	4	4	0	1	2	3	0	0	2	2		6	5	1.2	0.833333
H1X	213	0	0	2	2	0	0	4	4	0	0	1	1	0	0	4	4		6	5	1.2	0.833333
APEX1	318	8	9	1	18	3	9	1	13	4	10	0	14	4	7	1	12		31	26	1.19231	0.83871
SMRC1	1105	5	3	1	9	7	4	0	11	4	3	0	7	3	7	0	10		20	17	1.17647	0.85
IQGA1	1657	1	10	1	12	0	9	0	9	1	4	2	7	1	10	0	11		21	18	1.16667	0.857143
CLIC1	241	1	3	0	4	0	3	0	3	1	2	1	4	0	2	0	2		7	6	1.16667	0.857143
OSBP1	807	3	1	0	4	2	1	0	3	6	0	0	6	0	0	0	0		7	6	1.16667	0.857143
IF4G1	1599	3	1	0	4	1	1	1	3	3	1	0	4	1	1	0	2		7	6	1.16667	0.857143
CAND1	1230	0	2	1	3	0	3	1	4	0	5	0	5	0	1	0	1		7	6	1.16667	0.857143
DGKA	735	0	1	0	1	0	6	0	6	0	2	0	2	0	4	0	4		7	6	1.16667	0.857143
PA2G4	394	6	12	7	25	8	6	5	19	3	15	5	23	6	6	3	15		44	38	1.15789	0.863636
SYRC	660	0	5	0	5	0	3	0	3	0	5	0	5	0	2	0	2		8	7	1.14286	0.875
NP1L1	391	1	0	3	4	1	1	2	4	1	0	3	4	0	0	3	3		8	7	1.14286	0.875
CTR9	1173	0	3	0	3	1	4	0	5	1	1	0	2	1	4	0	5		8	7	1.14286	0.875
TCPD	539	1	9	1	11	2	4	1	7	2	4	1	7	1	6	2	9		18	16	1.125	0.888889
ECH1	328	0	9	0	9	0	0	0	0	0	7	0	7	0	1	0	1		9	8	1.125	0.888889
TBB4A	444	0	3	2	5	0	1	3	4	0	3	0	3	0	2	3	5		9	8	1.125	0.888889
API5	524	2	2	1	5	0	4	0	4	3	3	0	6	0	2	0	2		9	8	1.125	0.888889
SF3B3	1217	3	1	0	4	1	3	1	5	1	3	1	5	1	1	1	3		9	8	1.125	0.888889
SYYC	528	11	22	0	33	10	16	0	26	10	18	2	30	8	15	0	23		59	53	1.11321	0.898305
TBA1B	451	0	21	2	23	0	15	2	17	0	13	7	20	0	12	4	16		40	36	1.11111	0.9
6PGD	483	0	6	0	6	0	4	0	4	1	4	0	5	0	4	0	4		10	9	1.11111	0.9
VAT1	393	1	3	1	5	1	4	0	5	1	4	0	5	0	4	0	4		10	9	1.11111	0.9
TCPE	541	1	6	1	8	5	5	3	13	1	8	2	11	1	6	1	8		21	19	1.10526	0.904762
ESYT1	1104	5	9	0	14	4	6	0	10	5	10	0	15	1	6	0	7		24	22	1.09091	0.916667
SYSM	518	0	8	0	8	0	4	0	4	1	6	0	7	0	4	0	4		12	11	1.09091	0.916667
RENT1	1129	1	4	1	6	1	6	0	7	2	5	1	8	0	4	0	4		13	12	1.08333	0.923077
HS90B	724	0	12	3	15	1	11	3	15	0	12	6	18	0	9	1	10		30	28	1.07143	0.933333
ATPB	529	2	6	2	10	1	6	0	7	4	5	2	11	2	3	0	5		17	16	1.0625	0.941176
TIF1B	835	5	5	1	11	5	3	0	8	3	3	4	10	2	3	3	8		19	18	1.05556	0.947368
TBB5	444	2	19	5	26	2	20	2	24	1	18	10	29	2	9	8	19		50	48	1.04167	0.96
MCM3	808	1	11	0	12	1	12	1	14	2	12	2	16	0	8	1	9		26	25	1.04	0.961538
FEN1	380	7	6	0	13	9	7	0	16	8	7	0	15	5	8	0	13		29	28	1.03571	0.965517
HSP7C	646	6	9	5	20	3	9	5	17	3	9	6	18	2	10	6	18		37	36	1.02778	0.972973
EF1A1	462	18	9	0	27	11	3	1	15	16	5	3	24	10	6	1	17		42	41	1.02439	0.97619
SBNO1	1393	0	1	0	1	0	0	0	0	0	0	0	0	0	0	0	0		1	0	1	0
ODPX	501	1	0	0	1	0	0	0	0	0	0	0	0	0	0	0	0		1	0	1	0
RTCA	366	0	1	0	1	0	0	0	0	0	0	0	0	0	0	0	0		1	0	1	0
BCKD	412	0	0	1	1	0	0	0	0	0	0	0	0	0	0	0	0		1	0	1	0
SPTC1	473	0	1	0	1	0	0	0	0	0	0	0	0	0	0	0	0		1	0	1	0
ZZEF1	2961	0	0	1	1	0	0	0	0	0	0	0	0	0	0	0	0		1	0	1	0
LANC1	399	0	1	0	1	0	0	0	0	0	0	0	0	0	0	0	0		1	0	1	0
USO1	962	0	1	0	1	0	0	0	0	0	0	0	0	0	0	0	0		1	0	1	0
HNRCL	293	0	0	1	1	0	0	0	0	0	0	0	0	0	0	0	0		1	0	1	0
ABCB7	752	0	1	0	1	0	0	0	0	0	0	0	0	0	0	0	0		1	0	1	0
CLAP2	1294	0	1	0	1	0	0	0	0	0	0	0	0	0	0	0	0		1	0	1	0
EED	441	0	1	0	1	0	0	0	0	0	0	0	0	0	0	0	0		1	0	1	0
NPM3	178	1	0	0	1	0	0	0	0	0	0	0	0	0	0	0	0		1	0	1	0
CD123	336	0	1	0	1	0	0	0	0	0	0	0	0	0	0	0	0		1	0	1	0
SPF30	238	1	0	0	1	0	0	0	0	0	0	0	0	0	0	0	0		1	0	1	0
STK10	968	0	1	0	1	0	0	0	0	0	0	0	0	0	0	0	0		1	0	1	0
ERLN2	339	0	1	0	1	0	0	0	0	0	0	0	0	0	0	0	0		1	0	1	0
CLPT1	669	0	1	0	1	0	0	0	0	0	0	0	0	0	0	0	0		1	0	1	0
SLN14	912	1	0	0	1	0	0	0	0	0	0	0	0	0	0	0	0		1	0	1	0
UMPS	480	0	1	0	1	0	0	0	0	0	0	0	0	0	0	0	0		1	0	1	0
CX7A2	83	0	1	0	1	0	0	0	0	0	0	0	0	0	0	0	0		1	0	1	0
KAPCA	351	0	1	0	1	0	0	0	0	0	0	0	0	0	0	0	0		1	0	1	0
GSTM3	225	0	1	0	1	0	0	0	0	0	0	0	0	0	0	0	0		1	0	1	0
CSRP1	193	1	0	0	1	0	0	0	0	0	0	0	0	0	0	0	0		1	0	1	0
COMT	271	0	1	0	1	0	0	0	0	0	0	0	0	0	0	0	0		1	0	1	0
TBG1	451	0	1	0	1	0	0	0	0	0	0	0	0	0	0	0	0		1	0	1	0
THIL	427	0	0	1	1	0	0	0	0	0	0	0	0	0	0	0	0		1	0	1	0
PSA5	241	0	1	0	1	0	0	0	0	0	0	0	0	0	0	0	0		1	0	1	0
RIR2	389	0	1	0	1	0	0	0	0	0	0	0	0	0	0	0	0		1	0	1	0
GDE	1532	0	1	0	1	0	0	0	0	0	0	0	0	0	0	0	0		1	0	1	0
ARL1	181	0	1	0	1	0	0	0	0	0	0	0	0	0	0	0	0		1	0	1	0
MP2K4	399	0	1	0	1	0	0	0	0	0	0	0	0	0	0	0	0		1	0	1	0
GSH0	274	0	1	0	1	0	0	0	0	0	0	0	0	0	0	0	0		1	0	1	0
KC1D	415	0	1	0	1	0	0	0	0	0	0	0	0	0	0	0	0		1	0	1	0
LMAN1	510	0	1	0	1	0	0	0	0	0	0	0	0	0	0	0	0		1	0	1	0
IDH3A	366	0	1	0	1	0	0	0	0	0	0	0	0	0	0	0	0		1	0	1	0
CPT1A	773	0	1	0	1	0	0	0	0	0	0	0	0	0	0	0	0		1	0	1	0
FXR1	621	0	0	1	1	0	0	0	0	0	0	0	0	0	0	0	0		1	0	1	0
ELL	621	1	0	0	1	0	0	0	0	0	0	0	0	0	0	0	0		1	0	1	0
MYL6	151	0	0	1	1	0	0	0	0	0	0	0	0	0	0	0	0		1	0	1	0
CSN2	443	0	1	0	1	0	0	0	0	0	0	0	0	0	0	0	0		1	0	1	0
COPZ1	177	0	1	0	1	0	0	0	0	0	0	0	0	0	0	0	0		1	0	1	0
CALM	149	0	1	0	1	0	0	0	0	0	0	0	0	0	0	0	0		1	0	1	0
RS16	146	0	0	1	1	0	0	0	0	0	0	0	0	0	0	0	0		1	0	1	0
YPEL5	121	0	1	0	1	0	0	0	0	0	0	0	0	0	0	0	0		1	0	1	0
RS25	125	0	0	1	1	0	0	0	0	0	0	0	0	0	0	0	0		1	0	1	0
RL8	257	0	0	1	1	0	0	0	0	0	0	0	0	0	0	0	0		1	0	1	0
1433F	246	0	1	0	1	0	0	0	0	0	0	0	0	0	0	0	0		1	0	1	0
KCC2G	558	0	1	0	1	0	0	0	0	0	0	0	0	0	0	0	0		1	0	1	0
ULA1	534	0	0	1	1	0	0	0	0	0	0	0	0	0	0	0	0		1	0	1	0
SNW1	536	1	0	0	1	0	0	0	0	0	0	0	0	0	0	0	0		1	0	1	0
RASA3	834	0	1	0	1	0	0	0	0	0	0	0	0	0	0	0	0		1	0	1	0
GAPD1	1478	0	1	0	1	0	0	0	0	0	0	0	0	0	0	0	0		1	0	1	0
AR6P1	203	0	1	0	1	0	0	0	0	0	0	0	0	0	0	0	0		1	0	1	0
ARHG6	776	0	0	1	1	0	0	0	0	0	0	0	0	0	0	0	0		1	0	1	0
TMED2	201	0	1	0	1	0	0	0	0	0	0	0	0	0	0	0	0		1	0	1	0
RHEB	184	0	1	0	1	0	0	0	0	0	0	0	0	0	0	0	0		1	0	1	0
KS6A1	735	0	1	0	1	0	0	0	0	0	0	0	0	0	0	0	0		1	0	1	0
VP26B	336	0	1	0	1	0	0	0	0	0	0	0	0	0	0	0	0		1	0	1	0
FA98B	330	0	1	0	1	0	0	0	0	0	0	0	0	0	0	0	0		1	0	1	0
PAP1M	200	1	0	0	1	0	0	0	0	0	0	0	0	0	0	0	0		1	0	1	0
PCID2	399	0	1	0	1	0	0	0	0	0	0	0	0	0	0	0	0		1	0	1	0
ATD3B	648	0	0	1	1	0	0	0	0	0	0	0	0	0	0	0	0		1	0	1	0
F108B	288	0	1	0	1	0	0	0	0	0	0	0	0	0	0	0	0		1	0	1	0
IF5AL	154	0	0	1	1	0	0	0	0	0	0	0	0	0	0	0	0		1	0	1	0
HSDL2	418	1	0	0	1	0	0	0	0	0	0	0	0	0	0	0	0		1	0	1	0
ETUD1	1120	1	0	0	1	0	0	0	0	0	0	0	0	0	0	0	0		1	0	1	0
KANL1	1105	0	0	1	1	0	0	0	0	0	0	0	0	0	0	0	0		1	0	1	0
HDGR2	671	0	1	0	1	0	0	0	0	0	0	0	0	0	0	0	0		1	0	1	0
T179B	219	0	1	0	1	0	0	0	0	0	0	0	0	0	0	0	0		1	0	1	0
I2BP1	584	1	0	0	1	0	0	0	0	0	0	0	0	0	0	0	0		1	0	1	0
GRM1C	662	1	0	0	1	0	0	0	0	0	0	0	0	0	0	0	0		1	0	1	0
ZGPAT	531	0	1	0	1	0	0	0	0	0	0	0	0	0	0	0	0		1	0	1	0
PCYXL	494	0	1	0	1	0	0	0	0	0	0	0	0	0	0	0	0		1	0	1	0
RLA0L	317	0	0	1	1	0	0	0	0	0	0	0	0	0	0	0	0		1	0	1	0
TM10A	339	0	1	0	1	0	0	0	0	0	0	0	0	0	0	0	0		1	0	1	0
CTF18	975	0	1	0	1	0	0	0	0	0	0	0	0	0	0	0	0		1	0	1	0
PRP16	1227	1	0	0	1	0	0	0	0	0	0	0	0	0	0	0	0		1	0	1	0
M4K1	833	0	1	0	1	0	0	0	0	0	0	0	0	0	0	0	0		1	0	1	0
CUL5	780	0	1	0	1	0	0	0	0	0	0	0	0	0	0	0	0		1	0	1	0
ALKB3	286	1	0	0	1	0	0	0	0	0	0	0	0	0	0	0	0		1	0	1	0
SIN3A	1273	0	1	0	1	0	0	0	0	0	0	0	0	0	0	0	0		1	0	1	0
OSBL9	736	1	0	0	1	0	0	0	0	0	0	0	0	0	0	0	0		1	0	1	0
YMEL1	773	0	0	1	1	0	0	0	0	0	0	0	0	0	0	0	0		1	0	1	0
PI3R4	1358	0	0	1	1	0	0	0	0	0	0	0	0	0	0	0	0		1	0	1	0
TSNAX	290	0	1	0	1	0	0	0	0	0	0	0	0	0	0	0	0		1	0	1	0
TTC1	292	0	1	0	1	0	0	0	0	0	0	0	0	0	0	0	0		1	0	1	0
VRK1	396	0	1	0	1	0	0	0	0	0	0	0	0	0	0	0	0		1	0	1	0
INP5K	448	0	1	0	1	0	0	0	0	0	0	0	0	0	0	0	0		1	0	1	0
SYTM	718	0	1	0	1	0	0	0	0	0	0	0	0	0	0	0	0		1	0	1	0
MAK16	300	1	0	0	1	0	0	0	0	0	0	0	0	0	0	0	0		1	0	1	0
CRNL1	848	0	1	0	1	0	0	0	0	0	0	0	0	0	0	0	0		1	0	1	0
TM39B	492	1	0	0	1	0	0	0	0	0	0	0	0	0	0	0	0		1	0	1	0
GZF1	711	0	1	0	1	0	0	0	0	0	0	0	0	0	0	0	0		1	0	1	0
RPC6	316	1	0	0	1	0	0	0	0	0	0	0	0	0	0	0	0		1	0	1	0
SMYD3	428	0	1	0	1	0	0	0	0	0	0	0	0	0	0	0	0		1	0	1	0
SDS3	328	0	0	1	1	0	0	0	0	0	0	0	0	0	0	0	0		1	0	1	0
ACAD9	621	1	0	0	1	0	0	0	0	0	0	0	0	0	0	0	0		1	0	1	0
SYCM	564	1	0	0	1	0	0	0	0	0	0	0	0	0	0	0	0		1	0	1	0
GRPE1	217	0	1	0	1	0	0	0	0	0	0	0	0	0	0	0	0		1	0	1	0
CNO	217	1	0	0	1	0	0	0	0	0	0	0	0	0	0	0	0		1	0	1	0
GID8	228	0	1	0	1	0	0	0	0	0	0	0	0	0	0	0	0		1	0	1	0
MARH5	278	0	1	0	1	0	0	0	0	0	0	0	0	0	0	0	0		1	0	1	0
DHCR7	475	0	1	0	1	0	0	0	0	0	0	0	0	0	0	0	0		1	0	1	0
GRHPR	328	0	1	0	1	0	0	0	0	0	0	0	0	0	0	0	0		1	0	1	0
VPS51	782	0	1	0	1	0	0	0	0	0	0	0	0	0	0	0	0		1	0	1	0
GPTC8	1502	0	0	1	1	0	0	0	0	0	0	0	0	0	0	0	0		1	0	1	0
VPS4A	437	0	1	0	1	0	0	0	0	0	0	0	0	0	0	0	0		1	0	1	0
AFG32	797	0	1	0	1	0	0	0	0	0	0	0	0	0	0	0	0		1	0	1	0
ORC6	252	0	1	0	1	0	0	0	0	0	0	0	0	0	0	0	0		1	0	1	0
MOFA1	127	1	0	0	1	0	0	0	0	0	0	0	0	0	0	0	0		1	0	1	0
CBX4	560	0	0	0	0	0	0	1	1	0	0	0	0	0	0	0	0		1	0	1	0
MRRP3	583	0	0	0	0	0	1	0	1	0	0	0	0	0	0	0	0		1	0	1	0
SPTC2	562	0	0	0	0	0	1	0	1	0	0	0	0	0	0	0	0		1	0	1	0
SNUT1	800	0	0	0	0	0	0	1	1	0	0	0	0	0	0	0	0		1	0	1	0
CHM2A	222	0	0	0	0	0	0	1	1	0	0	0	0	0	0	0	0		1	0	1	0
TIM8A	97	0	0	0	0	1	0	0	1	0	0	0	0	0	0	0	0		1	0	1	0
LY75	1722	0	0	0	0	0	1	0	1	0	0	0	0	0	0	0	0		1	0	1	0
NEMF	1076	0	0	0	0	1	0	0	1	0	0	0	0	0	0	0	0		1	0	1	0
H2AY	372	0	0	0	0	0	0	1	1	0	0	0	0	0	0	0	0		1	0	1	0
MPPB	489	0	0	0	0	0	1	0	1	0	0	0	0	0	0	0	0		1	0	1	0
NDUS3	264	0	0	0	0	0	1	0	1	0	0	0	0	0	0	0	0		1	0	1	0
RENR	350	0	0	0	0	0	1	0	1	0	0	0	0	0	0	0	0		1	0	1	0
6PGL	258	0	0	0	0	0	1	0	1	0	0	0	0	0	0	0	0		1	0	1	0
OXSR1	527	0	0	0	0	0	1	0	1	0	0	0	0	0	0	0	0		1	0	1	0
FA8	2351	0	0	0	0	1	0	0	1	0	0	0	0	0	0	0	0		1	0	1	0
HPRT	218	0	0	0	0	0	1	0	1	0	0	0	0	0	0	0	0		1	0	1	0
CPNS1	268	0	0	0	0	0	1	0	1	0	0	0	0	0	0	0	0		1	0	1	0
GLPC	128	0	0	0	0	0	1	0	1	0	0	0	0	0	0	0	0		1	0	1	0
ITB2	769	0	0	0	0	0	1	0	1	0	0	0	0	0	0	0	0		1	0	1	0
HMGN1	100	0	0	0	0	0	1	0	1	0	0	0	0	0	0	0	0		1	0	1	0
RLA1	114	0	0	0	0	0	0	1	1	0	0	0	0	0	0	0	0		1	0	1	0
SRPR	638	0	0	0	0	0	1	0	1	0	0	0	0	0	0	0	0		1	0	1	0
APOA	4548	0	0	0	0	1	0	0	1	0	0	0	0	0	0	0	0		1	0	1	0
VIME	466	0	0	0	0	0	0	1	1	0	0	0	0	0	0	0	0		1	0	1	0
KAP0	381	0	0	0	0	0	1	0	1	0	0	0	0	0	0	0	0		1	0	1	0
RAC2	192	0	0	0	0	0	1	0	1	0	0	0	0	0	0	0	0		1	0	1	0
ITIH2	946	0	0	0	0	0	0	1	1	0	0	0	0	0	0	0	0		1	0	1	0
CD3Z	164	0	0	0	0	0	1	0	1	0	0	0	0	0	0	0	0		1	0	1	0
PIMT	227	0	0	0	0	0	0	1	1	0	0	0	0	0	0	0	0		1	0	1	0
NLTP	547	0	0	0	0	0	0	1	1	0	0	0	0	0	0	0	0		1	0	1	0
MK03	379	0	0	0	0	1	0	0	1	0	0	0	0	0	0	0	0		1	0	1	0
PSB5	263	0	0	0	0	0	1	0	1	0	0	0	0	0	0	0	0		1	0	1	0
DPOD1	1107	0	0	0	0	0	1	0	1	0	0	0	0	0	0	0	0		1	0	1	0
ES1	268	0	0	0	0	0	0	1	1	0	0	0	0	0	0	0	0		1	0	1	0
PRDX5	214	0	0	0	0	0	0	1	1	0	0	0	0	0	0	0	0		1	0	1	0
CTR1	629	0	0	0	0	1	0	0	1	0	0	0	0	0	0	0	0		1	0	1	0
BASI	385	0	0	0	0	0	1	0	1	0	0	0	0	0	0	0	0		1	0	1	0
GNL1	607	0	0	0	0	0	1	0	1	0	0	0	0	0	0	0	0		1	0	1	0
RL13A	203	0	0	0	0	0	1	0	1	0	0	0	0	0	0	0	0		1	0	1	0
RL14	215	0	0	0	0	0	0	1	1	0	0	0	0	0	0	0	0		1	0	1	0
SMCA2	1590	0	0	0	0	1	0	0	1	0	0	0	0	0	0	0	0		1	0	1	0
AL3A2	485	0	0	0	0	0	1	0	1	0	0	0	0	0	0	0	0		1	0	1	0
ICLN	237	0	0	0	0	0	1	0	1	0	0	0	0	0	0	0	0		1	0	1	0
PCBP3	371	0	0	0	0	0	1	0	1	0	0	0	0	0	0	0	0		1	0	1	0
GBG2	71	0	0	0	0	1	0	0	1	0	0	0	0	0	0	0	0		1	0	1	0
RS23	143	0	0	0	0	0	1	0	1	0	0	0	0	0	0	0	0		1	0	1	0
TYB4	44	0	0	0	0	0	1	0	1	0	0	0	0	0	0	0	0		1	0	1	0
UBC9	158	0	0	0	0	1	0	0	1	0	0	0	0	0	0	0	0		1	0	1	0
IF4G2	907	0	0	0	0	0	1	0	1	0	0	0	0	0	0	0	0		1	0	1	0
LACTB	547	0	0	0	0	0	1	0	1	0	0	0	0	0	0	0	0		1	0	1	0
FOXK1	733	0	0	0	0	1	0	0	1	0	0	0	0	0	0	0	0		1	0	1	0
RHG04	946	0	0	0	0	0	1	0	1	0	0	0	0	0	0	0	0		1	0	1	0
CDK6	326	0	0	0	0	0	1	0	1	0	0	0	0	0	0	0	0		1	0	1	0
RL6	288	0	0	0	0	0	0	1	1	0	0	0	0	0	0	0	0		1	0	1	0
TOP2B	1626	0	0	0	0	0	1	0	1	0	0	0	0	0	0	0	0		1	0	1	0
EP300	2414	0	0	0	0	1	0	0	1	0	0	0	0	0	0	0	0		1	0	1	0
CPSF1	1443	0	0	0	0	0	0	1	1	0	0	0	0	0	0	0	0		1	0	1	0
STK4	487	0	0	0	0	1	0	0	1	0	0	0	0	0	0	0	0		1	0	1	0
NNTM	1086	0	0	0	0	0	1	0	1	0	0	0	0	0	0	0	0		1	0	1	0
ROCK1	1354	0	0	0	0	0	0	1	1	0	0	0	0	0	0	0	0		1	0	1	0
PRP4B	1007	0	0	0	0	0	0	1	1	0	0	0	0	0	0	0	0		1	0	1	0
CUL4A	759	0	0	0	0	0	1	0	1	0	0	0	0	0	0	0	0		1	0	1	0
TF2H3	308	0	0	0	0	0	1	0	1	0	0	0	0	0	0	0	0		1	0	1	0
CNGB1	1251	0	0	0	0	1	0	0	1	0	0	0	0	0	0	0	0		1	0	1	0
IF4A2	407	0	0	0	0	0	1	0	1	0	0	0	0	0	0	0	0		1	0	1	0
KPRA	356	0	0	0	0	0	1	0	1	0	0	0	0	0	0	0	0		1	0	1	0
IRF3	427	0	0	0	0	0	1	0	1	0	0	0	0	0	0	0	0		1	0	1	0
GSE1	1217	0	0	0	0	1	0	0	1	0	0	0	0	0	0	0	0		1	0	1	0
LBR	615	0	0	0	0	0	0	1	1	0	0	0	0	0	0	0	0		1	0	1	0
SUZ12	739	0	0	0	0	0	1	0	1	0	0	0	0	0	0	0	0		1	0	1	0
RPA43	338	0	0	0	0	0	1	0	1	0	0	0	0	0	0	0	0		1	0	1	0
LSM12	195	0	0	0	0	0	0	1	1	0	0	0	0	0	0	0	0		1	0	1	0
CA031	125	0	0	0	0	0	0	1	1	0	0	0	0	0	0	0	0		1	0	1	0
CDKAL	579	0	0	0	0	0	1	0	1	0	0	0	0	0	0	0	0		1	0	1	0
BL1S3	202	0	0	0	0	1	0	0	1	0	0	0	0	0	0	0	0		1	0	1	0
PERQ2	1299	0	0	0	0	1	0	0	1	0	0	0	0	0	0	0	0		1	0	1	0
POGZ	1410	0	0	0	0	0	1	0	1	0	0	0	0	0	0	0	0		1	0	1	0
PB1	1689	0	0	0	0	1	0	0	1	0	0	0	0	0	0	0	0		1	0	1	0
SKA3	412	0	0	0	0	1	0	0	1	0	0	0	0	0	0	0	0		1	0	1	0
NHLC2	726	0	0	0	0	0	1	0	1	0	0	0	0	0	0	0	0		1	0	1	0
DHB11	300	0	0	0	0	0	1	0	1	0	0	0	0	0	0	0	0		1	0	1	0
PI42C	421	0	0	0	0	0	1	0	1	0	0	0	0	0	0	0	0		1	0	1	0
RDH11	318	0	0	0	0	0	1	0	1	0	0	0	0	0	0	0	0		1	0	1	0
NU205	2012	0	0	0	0	1	0	0	1	0	0	0	0	0	0	0	0		1	0	1	0
TF3B	677	0	0	0	0	1	0	0	1	0	0	0	0	0	0	0	0		1	0	1	0
RBM33	1170	0	0	0	0	1	0	0	1	0	0	0	0	0	0	0	0		1	0	1	0
TMA16	203	0	0	0	0	0	0	1	1	0	0	0	0	0	0	0	0		1	0	1	0
PTCD3	689	0	0	0	0	0	1	0	1	0	0	0	0	0	0	0	0		1	0	1	0
SAHH3	611	0	0	0	0	1	0	0	1	0	0	0	0	0	0	0	0		1	0	1	0
ITCH	903	0	0	0	0	0	1	0	1	0	0	0	0	0	0	0	0		1	0	1	0
NSUN5	429	0	0	0	0	0	1	0	1	0	0	0	0	0	0	0	0		1	0	1	0
QKI	341	0	0	0	0	1	0	0	1	0	0	0	0	0	0	0	0		1	0	1	0
RING2	336	0	0	0	0	1	0	0	1	0	0	0	0	0	0	0	0		1	0	1	0
KIF2C	725	0	0	0	0	0	1	0	1	0	0	0	0	0	0	0	0		1	0	1	0
APOO	198	0	0	0	0	0	1	0	1	0	0	0	0	0	0	0	0		1	0	1	0
SRRT	876	0	0	0	0	1	0	0	1	0	0	0	0	0	0	0	0		1	0	1	0
GNB1L	327	0	0	0	0	0	1	0	1	0	0	0	0	0	0	0	0		1	0	1	0
DPY30	99	0	0	0	0	1	0	0	1	0	0	0	0	0	0	0	0		1	0	1	0
WDR61	305	0	0	0	0	0	1	0	1	0	0	0	0	0	0	0	0		1	0	1	0
KLC2	622	0	0	0	0	1	0	0	1	0	0	0	0	0	0	0	0		1	0	1	0
CYBP	228	0	0	0	0	0	1	0	1	0	0	0	0	0	0	0	0		1	0	1	0
TM165	324	0	0	0	0	0	1	0	1	0	0	0	0	0	0	0	0		1	0	1	0
ECHD1	307	0	0	0	0	0	1	0	1	0	0	0	0	0	0	0	0		1	0	1	0
PDRG1	133	0	0	0	0	1	0	0	1	0	0	0	0	0	0	0	0		1	0	1	0
INT7	962	0	0	0	0	0	1	0	1	0	0	0	0	0	0	0	0		1	0	1	0
RIC8B	520	0	0	0	0	0	1	0	1	0	0	0	0	0	0	0	0		1	0	1	0
CI078	289	0	0	0	0	0	0	1	1	0	0	0	0	0	0	0	0		1	0	1	0
SUCB1	463	0	0	0	0	0	1	0	1	0	0	0	0	0	0	0	0		1	0	1	0
HDAC6	1215	0	0	0	0	1	0	0	1	0	0	0	0	0	0	0	0		1	0	1	0
EI2BD	523	0	0	0	0	0	1	0	1	0	0	0	0	0	0	0	0		1	0	1	0
TNIK	1360	0	0	0	0	0	1	0	1	0	0	0	0	0	0	0	0		1	0	1	0
AGO2	859	0	0	0	0	0	1	0	1	0	0	0	0	0	0	0	0		1	0	1	0
SCAF8	1271	0	0	0	0	0	1	0	1	0	0	0	0	0	0	0	0		1	0	1	0
SYFA	508	0	0	0	0	0	1	0	1	0	0	0	0	0	0	0	0		1	0	1	0
PDIP2	368	0	0	0	0	0	1	0	1	0	0	0	0	0	0	0	0		1	0	1	0
SUGT1	365	0	0	0	0	0	1	0	1	0	0	0	0	0	0	0	0		1	0	1	0
SP16H	1047	0	0	0	0	0	0	1	1	0	0	0	0	0	0	0	0		1	0	1	0
UTP18	556	0	0	0	0	0	0	1	1	0	0	0	0	0	0	0	0		1	0	1	0
MOES	577	7	3	1	11	20	5	1	26	15	3	1	19	16	2	0	18		37	37	1	1
HAP28	181	7	1	0	8	2	1	0	3	7	1	0	8	3	0	0	3		11	11	1	1
HNRPC	306	1	1	5	7	1	1	2	4	0	1	6	7	0	1	3	4		11	11	1	1
EIF3B	814	0	7	0	7	0	4	0	4	0	6	0	6	0	5	0	5		11	11	1	1
ARP2	394	5	2	0	7	1	3	0	4	7	1	0	8	1	2	0	3		11	11	1	1
SFPQ	707	0	2	4	6	0	1	4	5	1	2	1	4	1	3	3	7		11	11	1	1
RPN1	607	1	6	0	7	0	3	0	3	1	5	1	7	0	3	0	3		10	10	1	1
SNX5	404	5	0	0	5	3	0	0	3	5	0	0	5	2	1	0	3		8	8	1	1
UHRF1	793	1	3	0	4	1	2	0	3	1	3	0	4	0	3	0	3		7	7	1	1
KPCA	672	0	1	2	3	0	1	3	4	3	0	2	5	0	0	2	2		7	7	1	1
ECHB	474	1	0	2	3	1	2	1	4	0	4	0	4	0	3	0	3		7	7	1	1
MYO1G	1018	0	3	1	4	0	2	0	2	0	2	3	5	0	1	0	1		6	6	1	1
RLA2	115	0	0	4	4	0	0	2	2	0	1	4	5	0	0	1	1		6	6	1	1
BRE1A	975	1	1	0	2	2	2	0	4	1	1	1	3	1	2	0	3		6	6	1	1
CKAP5	2032	0	4	0	4	0	1	0	1	0	2	0	2	0	3	0	3		5	5	1	1
DHE3	558	3	0	0	3	2	0	0	2	4	0	0	4	1	0	0	1		5	5	1	1
HCFC1	2035	0	1	2	3	0	1	1	2	0	1	1	2	0	3	0	3		5	5	1	1
AKP8L	646	0	0	3	3	0	0	2	2	0	0	2	2	0	0	3	3		5	5	1	1
DHX16	1041	1	1	0	2	2	1	0	3	1	2	0	3	1	1	0	2		5	5	1	1
IF2P	1220	0	2	0	2	0	3	0	3	1	2	0	3	0	2	0	2		5	5	1	1
RSMB	240	1	1	0	2	2	1	0	3	2	1	0	3	1	1	0	2		5	5	1	1
STAT1	750	0	2	0	2	0	3	0	3	0	2	0	2	0	2	1	3		5	5	1	1
RAB2A	212	0	2	0	2	0	3	0	3	0	4	0	4	0	1	0	1		5	5	1	1
DDX17	729	0	2	0	2	0	2	1	3	0	3	0	3	0	2	0	2		5	5	1	1
P5CR2	320	0	2	0	2	0	2	1	3	1	3	0	4	0	1	0	1		5	5	1	1
AP2A2	939	0	4	0	4	0	0	0	0	0	1	0	1	0	3	0	3		4	4	1	1
GRP78	654	0	1	3	4	0	0	0	0	0	2	1	3	0	1	0	1		4	4	1	1
VDAC2	294	1	2	1	4	0	0	0	0	1	2	1	4	0	0	0	0		4	4	1	1
QCR2	453	0	3	0	3	0	1	0	1	0	2	0	2	0	2	0	2		4	4	1	1
AMPD2	879	3	0	0	3	1	0	0	1	3	0	0	3	1	0	0	1		4	4	1	1
OSBL8	889	0	3	0	3	0	1	0	1	0	2	0	2	0	2	0	2		4	4	1	1
PSD13	376	0	3	0	3	0	1	0	1	0	2	0	2	0	2	0	2		4	4	1	1
MCA3	174	0	2	0	2	0	2	0	2	0	4	0	4	0	0	0	0		4	4	1	1
COX5A	150	2	0	0	2	2	0	0	2	1	0	1	2	2	0	0	2		4	4	1	1
DYN2	870	0	2	0	2	0	2	0	2	0	1	0	1	0	3	0	3		4	4	1	1
PRPS1	318	1	1	0	2	1	1	0	2	1	2	0	3	0	1	0	1		4	4	1	1
ACTZ	376	1	1	0	2	1	1	0	2	0	2	0	2	1	1	0	2		4	4	1	1
ITK	620	0	2	0	2	0	2	0	2	0	3	0	3	0	1	0	1		4	4	1	1
HDAC1	482	0	2	0	2	0	2	0	2	0	2	0	2	1	1	0	2		4	4	1	1
NC2A	205	0	1	1	2	0	1	1	2	0	1	2	3	0	0	1	1		4	4	1	1
UBE2O	1292	0	1	1	2	0	1	1	2	0	2	0	2	0	1	1	2		4	4	1	1
SEC63	760	0	2	0	2	0	2	0	2	0	2	0	2	0	2	0	2		4	4	1	1
GIT1	761	0	1	1	2	0	1	1	2	0	1	1	2	0	2	0	2		4	4	1	1
TMED7	224	0	2	0	2	0	2	0	2	0	2	0	2	0	2	0	2		4	4	1	1
ANM5	637	0	1	0	1	0	3	0	3	0	1	1	2	0	2	0	2		4	4	1	1
EIF3D	548	0	1	0	1	0	3	0	3	0	2	1	3	0	1	0	1		4	4	1	1
ROA2	353	0	0	1	1	0	0	3	3	0	1	0	1	0	1	2	3		4	4	1	1
HEMH	423	0	0	1	1	0	1	2	3	0	2	1	3	0	1	0	1		4	4	1	1
MTA70	580	0	1	0	1	0	3	0	3	1	1	0	2	0	2	0	2		4	4	1	1
WRIP1	665	1	0	0	1	1	2	0	3	1	1	1	3	0	1	0	1		4	4	1	1
SLTM	1034	1	0	0	1	2	0	1	3	2	0	0	2	2	0	0	2		4	4	1	1
CSK22	350	2	1	0	3	0	0	0	0	1	2	0	3	0	0	0	0		3	3	1	1
PGRC1	195	1	1	0	2	0	1	0	1	1	1	0	2	0	1	0	1		3	3	1	1
E41L2	1005	1	1	0	2	0	1	0	1	2	0	0	2	0	0	1	1		3	3	1	1
PYRG1	591	1	1	0	2	0	1	0	1	0	1	1	2	0	1	0	1		3	3	1	1
UBP8	1118	2	0	0	2	1	0	0	1	2	0	0	2	1	0	0	1		3	3	1	1
RAB7A	207	0	2	0	2	0	1	0	1	0	2	0	2	0	1	0	1		3	3	1	1
CAZA1	286	0	0	2	2	0	1	0	1	1	1	0	2	1	0	0	1		3	3	1	1
AAAT	541	1	1	0	2	0	1	0	1	0	2	0	2	0	1	0	1		3	3	1	1
SMU1	513	0	2	0	2	0	1	0	1	0	2	0	2	0	1	0	1		3	3	1	1
NCOA5	579	1	0	1	2	0	0	1	1	1	1	0	2	1	0	0	1		3	3	1	1
RPA1	1720	0	1	0	1	0	2	0	2	0	1	0	1	0	1	1	2		3	3	1	1
PAK4	591	1	0	0	1	2	0	0	2	2	0	0	2	1	0	0	1		3	3	1	1
FUMH	510	0	1	0	1	0	2	0	2	0	2	0	2	0	1	0	1		3	3	1	1
ADT3	298	0	1	0	1	0	2	0	2	0	1	0	1	0	2	0	2		3	3	1	1
RS21	83	0	0	1	1	0	0	2	2	1	0	1	2	0	0	1	1		3	3	1	1
AGK	422	1	0	0	1	0	2	0	2	0	2	0	2	0	1	0	1		3	3	1	1
CHD1L	897	0	0	1	1	0	0	2	2	0	0	2	2	0	0	1	1		3	3	1	1
GEMI5	1508	0	1	0	1	0	2	0	2	0	2	0	2	0	1	0	1		3	3	1	1
DPP3	737	0	1	0	1	0	2	0	2	0	2	0	2	0	1	0	1		3	3	1	1
XPO7	1087	0	1	0	1	0	2	0	2	0	2	0	2	0	1	0	1		3	3	1	1
FMNL	1100	0	0	0	0	0	3	0	3	0	0	1	1	0	2	0	2		3	3	1	1
U5S1	972	0	0	0	0	0	1	2	3	0	1	1	2	0	0	1	1		3	3	1	1
KDM1A	852	2	0	0	2	0	0	0	0	1	1	0	2	0	0	0	0		2	2	1	1
PLIN3	434	0	1	1	2	0	0	0	0	0	1	0	1	0	1	0	1		2	2	1	1
UFL1	794	0	2	0	2	0	0	0	0	0	2	0	2	0	0	0	0		2	2	1	1
PROSC	275	2	0	0	2	0	0	0	0	2	0	0	2	0	0	0	0		2	2	1	1
NAA10	235	1	0	1	2	0	0	0	0	1	0	1	2	0	0	0	0		2	2	1	1
PCY1A	367	1	1	0	2	0	0	0	0	0	1	0	1	1	0	0	1		2	2	1	1
FLII	1269	0	2	0	2	0	0	0	0	0	1	0	1	0	1	0	1		2	2	1	1
NUMA1	2115	0	0	2	2	0	0	0	0	0	0	1	1	0	1	0	1		2	2	1	1
TM214	689	0	2	0	2	0	0	0	0	0	2	0	2	0	0	0	0		2	2	1	1
CWC27	472	2	0	0	2	0	0	0	0	2	0	0	2	0	0	0	0		2	2	1	1
GIMA1	306	0	2	0	2	0	0	0	0	0	2	0	2	0	0	0	0		2	2	1	1
ELMO1	727	0	2	0	2	0	0	0	0	1	1	0	2	0	0	0	0		2	2	1	1
RN126	326	1	1	0	2	0	0	0	0	1	0	0	1	0	1	0	1		2	2	1	1
OSGEP	335	0	2	0	2	0	0	0	0	0	2	0	2	0	0	0	0		2	2	1	1
RPR1B	326	2	0	0	2	0	0	0	0	2	0	0	2	0	0	0	0		2	2	1	1
MYEF2	600	0	0	2	2	0	0	0	0	0	0	2	2	0	0	0	0		2	2	1	1
KIF2A	706	0	1	0	1	0	1	0	1	0	1	0	1	0	1	0	1		2	2	1	1
PFD6	129	1	0	0	1	1	0	0	1	0	0	0	0	1	1	0	2		2	2	1	1
MCES	476	0	1	0	1	0	1	0	1	0	1	0	1	0	1	0	1		2	2	1	1
NDUS4	175	1	0	0	1	1	0	0	1	0	0	1	1	1	0	0	1		2	2	1	1
LPXN	386	0	1	0	1	0	1	0	1	0	0	1	1	0	0	1	1		2	2	1	1
ATP5L	103	0	1	0	1	0	1	0	1	0	1	0	1	0	1	0	1		2	2	1	1
SGPL1	568	0	1	0	1	0	1	0	1	0	2	0	2	0	0	0	0		2	2	1	1
ASML	621	0	1	0	1	0	1	0	1	0	1	0	1	0	1	0	1		2	2	1	1
STAU1	577	0	0	1	1	0	0	1	1	0	0	0	0	0	0	2	2		2	2	1	1
AATM	430	0	1	0	1	0	1	0	1	0	1	0	1	0	1	0	1		2	2	1	1
ALBU	609	0	0	1	1	0	0	1	1	0	0	1	1	0	0	1	1		2	2	1	1
RU2B	225	0	1	0	1	0	1	0	1	0	1	0	1	0	1	0	1		2	2	1	1
UNG	313	1	0	0	1	1	0	0	1	1	0	0	1	1	0	0	1		2	2	1	1
PURA2	456	0	1	0	1	0	1	0	1	0	2	0	2	0	0	0	0		2	2	1	1
ICAM3	547	1	0	0	1	1	0	0	1	2	0	0	2	0	0	0	0		2	2	1	1
PROF2	140	0	1	0	1	0	1	0	1	0	1	0	1	0	1	0	1		2	2	1	1
RL27A	148	0	0	1	1	0	0	1	1	0	0	1	1	0	0	1	1		2	2	1	1
MOT1	500	1	0	0	1	0	1	0	1	0	1	0	1	0	1	0	1		2	2	1	1
CDC42	191	0	0	1	1	0	0	1	1	0	0	1	1	0	0	1	1		2	2	1	1
RAP1B	184	0	0	1	1	0	0	1	1	0	1	0	1	1	0	0	1		2	2	1	1
SMD3	126	0	1	0	1	0	1	0	1	0	1	0	1	0	1	0	1		2	2	1	1
CNBP	177	1	0	0	1	1	0	0	1	1	0	0	1	1	0	0	1		2	2	1	1
SKP1	163	0	1	0	1	0	1	0	1	0	1	0	1	0	1	0	1		2	2	1	1
BDH	343	0	1	0	1	0	1	0	1	0	1	0	1	0	1	0	1		2	2	1	1
QOR	329	1	0	0	1	1	0	0	1	1	0	0	1	1	0	0	1		2	2	1	1
CIRBP	172	0	1	0	1	0	1	0	1	0	1	0	1	0	1	0	1		2	2	1	1
PCBP1	356	0	0	1	1	1	0	0	1	1	0	1	2	0	0	0	0		2	2	1	1
SETD3	594	1	0	0	1	1	0	0	1	1	0	0	1	1	0	0	1		2	2	1	1
KLDC4	520	0	1	0	1	0	1	0	1	0	1	0	1	0	1	0	1		2	2	1	1
ZC3HF	426	0	1	0	1	0	1	0	1	0	1	0	1	0	1	0	1		2	2	1	1
DOCK2	1830	0	1	0	1	0	1	0	1	0	1	0	1	0	1	0	1		2	2	1	1
AP2M1	435	0	1	0	1	0	1	0	1	0	1	0	1	0	1	0	1		2	2	1	1
EDC3	508	0	1	0	1	0	1	0	1	0	2	0	2	0	0	0	0		2	2	1	1
CERS2	380	0	1	0	1	0	1	0	1	0	2	0	2	0	0	0	0		2	2	1	1
CHAP1	812	1	0	0	1	1	0	0	1	1	0	1	2	0	0	0	0		2	2	1	1
TRNT1	434	0	1	0	1	0	1	0	1	0	1	0	1	0	1	0	1		2	2	1	1
TM109	243	0	1	0	1	0	1	0	1	0	1	0	1	0	1	0	1		2	2	1	1
RBM4	364	0	1	0	1	0	0	1	1	0	0	1	1	1	0	0	1		2	2	1	1
OSB11	747	1	0	0	1	1	0	0	1	1	0	0	1	1	0	0	1		2	2	1	1
TAOK3	898	0	1	0	1	0	1	0	1	0	1	0	1	0	1	0	1		2	2	1	1
NELFA	528	0	1	0	1	0	1	0	1	0	0	0	0	0	2	0	2		2	2	1	1
CNOT2	540	1	0	0	1	1	0	0	1	2	0	0	2	0	0	0	0		2	2	1	1
MBD2	411	0	0	1	1	0	0	1	1	0	0	1	1	0	0	1	1		2	2	1	1
ABCF2	623	0	1	0	1	0	1	0	1	0	1	0	1	0	1	0	1		2	2	1	1
KAD3	227	0	1	0	1	0	1	0	1	0	1	0	1	0	1	0	1		2	2	1	1
DCTN4	460	1	0	0	1	1	0	0	1	2	0	0	2	0	0	0	0		2	2	1	1
RCOR1	482	1	0	0	1	1	0	0	1	1	1	0	2	0	0	0	0		2	2	1	1
PTH2	179	0	1	0	1	0	1	0	1	0	1	0	1	0	1	0	1		2	2	1	1
ATG4B	393	0	1	0	1	0	1	0	1	0	1	0	1	0	1	0	1		2	2	1	1
PPME1	386	0	1	0	1	0	1	0	1	0	1	0	1	0	1	0	1		2	2	1	1
DBPA	372	0	0	0	0	0	2	0	2	0	0	0	0	0	2	0	2		2	2	1	1
TERA	806	0	0	0	0	0	2	0	2	1	1	0	2	0	0	0	0		2	2	1	1
RL11	178	0	0	0	0	0	2	0	2	0	0	2	2	0	0	0	0		2	2	1	1
DYL1	89	0	0	0	0	0	2	0	2	0	2	0	2	0	0	0	0		2	2	1	1
PDE12	609	0	0	0	0	0	2	0	2	0	1	0	1	0	1	0	1		2	2	1	1
VP13C	3753	0	0	0	0	0	2	0	2	1	1	0	2	0	0	0	0		2	2	1	1
DDX50	737	0	0	0	0	0	0	2	2	0	0	1	1	0	0	1	1		2	2	1	1
ILKAP	392	0	0	0	0	1	0	1	2	1	0	0	1	1	0	0	1		2	2	1	1
MO4L1	362	0	0	0	0	0	2	0	2	0	1	0	1	0	1	0	1		2	2	1	1
DRG1	367	0	0	0	0	0	2	0	2	0	1	0	1	0	1	0	1		2	2	1	1
DX39A	427	1	0	0	1	0	0	0	0	1	0	0	1	0	0	0	0		1	1	1	1
PESC	588	0	1	0	1	0	0	0	0	0	0	0	0	0	0	1	1		1	1	1	1
TPSN	448	0	0	1	1	0	0	0	0	0	0	1	1	0	0	0	0		1	1	1	1
TIM44	452	0	1	0	1	0	0	0	0	0	1	0	1	0	0	0	0		1	1	1	1
ASNA	348	1	0	0	1	0	0	0	0	1	0	0	1	0	0	0	0		1	1	1	1
CALU	315	0	1	0	1	0	0	0	0	0	0	0	0	0	1	0	1		1	1	1	1
GMFG	142	0	1	0	1	0	0	0	0	0	0	0	0	0	1	0	1		1	1	1	1
PRP17	579	0	1	0	1	0	0	0	0	0	1	0	1	0	0	0	0		1	1	1	1
PRAF2	178	1	0	0	1	0	0	0	0	1	0	0	1	0	0	0	0		1	1	1	1
CLU	1309	1	0	0	1	0	0	0	0	1	0	0	1	0	0	0	0		1	1	1	1
NU155	1391	0	1	0	1	0	0	0	0	0	1	0	1	0	0	0	0		1	1	1	1
DNJC8	253	1	0	0	1	0	0	0	0	1	0	0	1	0	0	0	0		1	1	1	1
CYB5	134	0	1	0	1	0	0	0	0	0	1	0	1	0	0	0	0		1	1	1	1
NB5R3	301	0	1	0	1	0	0	0	0	0	1	0	1	0	0	0	0		1	1	1	1
ATP6	226	0	1	0	1	0	0	0	0	0	1	0	1	0	0	0	0		1	1	1	1
SRP19	144	0	1	0	1	0	0	0	0	0	0	0	0	0	1	0	1		1	1	1	1
DPOLA	1462	0	1	0	1	0	0	0	0	0	1	0	1	0	0	0	0		1	1	1	1
THIO	105	0	0	1	1	0	0	0	0	0	0	0	0	0	0	1	1		1	1	1	1
ACADM	421	1	0	0	1	0	0	0	0	0	0	1	1	0	0	0	0		1	1	1	1
RL13	211	0	0	1	1	0	0	0	0	0	0	1	1	0	0	0	0		1	1	1	1
CD1C	333	1	0	0	1	0	0	0	0	1	0	0	1	0	0	0	0		1	1	1	1
TKT	623	1	0	0	1	0	0	0	0	1	0	0	1	0	0	0	0		1	1	1	1
PUR8	484	0	1	0	1	0	0	0	0	0	0	0	0	0	1	0	1		1	1	1	1
CLIP1	1438	1	0	0	1	0	0	0	0	1	0	0	1	0	0	0	0		1	1	1	1
DHSA	664	0	1	0	1	0	0	0	0	0	0	1	1	0	0	0	0		1	1	1	1
RFC4	363	0	1	0	1	0	0	0	0	0	1	0	1	0	0	0	0		1	1	1	1
GDIR2	201	0	0	1	1	0	0	0	0	0	0	1	1	0	0	0	0		1	1	1	1
RS7	194	0	1	0	1	0	0	0	0	0	0	0	0	0	1	0	1		1	1	1	1
RS14	151	0	1	0	1	0	0	0	0	0	0	0	0	0	1	0	1		1	1	1	1
RL7A	266	0	0	1	1	0	0	0	0	0	0	1	1	0	0	0	0		1	1	1	1
SRSF3	164	0	0	1	1	0	0	0	0	0	0	0	0	0	0	1	1		1	1	1	1
TLE3	772	1	0	0	1	0	0	0	0	0	0	0	0	1	0	0	1		1	1	1	1
RBBP4	425	0	1	0	1	0	0	0	0	0	0	0	0	0	1	0	1		1	1	1	1
TADBP	414	1	0	0	1	0	0	0	0	1	0	0	1	0	0	0	0		1	1	1	1
THOC5	683	1	0	0	1	0	0	0	0	1	0	0	1	0	0	0	0		1	1	1	1
GIT2	759	0	0	1	1	0	0	0	0	0	0	1	1	0	0	0	0		1	1	1	1
FA50A	339	1	0	0	1	0	0	0	0	1	0	0	1	0	0	0	0		1	1	1	1
SLBP	270	1	0	0	1	0	0	0	0	1	0	0	1	0	0	0	0		1	1	1	1
GOGB1	3259	1	0	0	1	0	0	0	0	0	1	0	1	0	0	0	0		1	1	1	1
PCBP2	365	0	1	0	1	0	0	0	0	1	0	0	1	0	0	0	0		1	1	1	1
ZC3HD	1668	0	0	1	1	0	0	0	0	0	0	1	1	0	0	0	0		1	1	1	1
UBR4	5183	0	0	1	1	0	0	0	0	0	0	0	0	0	1	0	1		1	1	1	1
RHG17	881	0	1	0	1	0	0	0	0	0	1	0	1	0	0	0	0		1	1	1	1
CNTRL	2325	1	0	0	1	0	0	0	0	1	0	0	1	0	0	0	0		1	1	1	1
THOC6	341	0	1	0	1	0	0	0	0	0	0	0	0	0	1	0	1		1	1	1	1
P66A	633	0	1	0	1	0	0	0	0	1	0	0	1	0	0	0	0		1	1	1	1
NEUA	434	0	1	0	1	0	0	0	0	0	1	0	1	0	0	0	0		1	1	1	1
HM13	377	0	1	0	1	0	0	0	0	0	0	0	0	0	1	0	1		1	1	1	1
PDC6I	868	0	1	0	1	0	0	0	0	0	0	0	0	0	0	1	1		1	1	1	1
SEPT1	367	1	0	0	1	0	0	0	0	1	0	0	1	0	0	0	0		1	1	1	1
CCD47	483	0	1	0	1	0	0	0	0	0	0	0	0	0	1	0	1		1	1	1	1
TIM14	116	0	0	1	1	0	0	0	0	1	0	0	1	0	0	0	0		1	1	1	1
PRPK	253	1	0	0	1	0	0	0	0	1	0	0	1	0	0	0	0		1	1	1	1
PARK7	189	0	0	1	1	0	0	0	0	0	0	1	1	0	0	0	0		1	1	1	1
ARP5L	153	1	0	0	1	0	0	0	0	1	0	0	1	0	0	0	0		1	1	1	1
WDR33	1336	0	1	0	1	0	0	0	0	0	1	0	1	0	0	0	0		1	1	1	1
SYF1	855	0	1	0	1	0	0	0	0	0	1	0	1	0	0	0	0		1	1	1	1
TM9S3	589	0	1	0	1	0	0	0	0	0	0	0	0	0	1	0	1		1	1	1	1
PDS5B	1447	0	1	0	1	0	0	0	0	0	0	1	1	0	0	0	0		1	1	1	1
FA49B	324	0	1	0	1	0	0	0	0	0	1	0	1	0	0	0	0		1	1	1	1
ARL8B	186	0	1	0	1	0	0	0	0	0	1	0	1	0	0	0	0		1	1	1	1
UGGG1	1555	0	0	1	1	0	0	0	0	0	0	1	1	0	0	0	0		1	1	1	1
HPBP1	362	0	1	0	1	0	0	0	0	0	0	0	0	0	1	0	1		1	1	1	1
VPS29	182	0	1	0	1	0	0	0	0	0	0	0	0	0	1	0	1		1	1	1	1
DJB11	358	0	0	1	1	0	0	0	0	0	0	1	1	0	0	0	0		1	1	1	1
SWP70	585	1	0	0	1	0	0	0	0	1	0	0	1	0	0	0	0		1	1	1	1
TR112	125	1	0	0	1	0	0	0	0	1	0	0	1	0	0	0	0		1	1	1	1
APC7	599	0	1	0	1	0	0	0	0	0	0	0	0	0	1	0	1		1	1	1	1
TRI33	1127	0	1	0	1	0	0	0	0	0	1	0	1	0	0	0	0		1	1	1	1
RBGP1	1069	0	1	0	1	0	0	0	0	0	1	0	1	0	0	0	0		1	1	1	1
CTDP1	961	0	1	0	1	0	0	0	0	0	1	0	1	0	0	0	0		1	1	1	1
UBP16	823	0	1	0	1	0	0	0	0	1	0	0	1	0	0	0	0		1	1	1	1
SQRD	450	0	1	0	1	0	0	0	0	0	1	0	1	0	0	0	0		1	1	1	1
AIP	330	0	0	0	0	0	1	0	1	0	0	0	0	0	1	0	1		1	1	1	1
AP3D1	1153	0	0	0	0	0	1	0	1	0	0	0	0	0	1	0	1		1	1	1	1
TPD54	206	0	0	0	0	0	1	0	1	1	0	0	1	0	0	0	0		1	1	1	1
RNH1	286	0	0	0	0	0	0	1	1	0	0	0	0	0	0	1	1		1	1	1	1
ANR17	2603	0	0	0	0	0	1	0	1	0	1	0	1	0	0	0	0		1	1	1	1
VPS4B	444	0	0	0	0	0	1	0	1	0	1	0	1	0	0	0	0		1	1	1	1
ZFPL1	310	0	0	0	0	1	0	0	1	1	0	0	1	0	0	0	0		1	1	1	1
RASN	189	0	0	0	0	1	0	0	1	0	1	0	1	0	0	0	0		1	1	1	1
GNAI3	354	0	0	0	0	0	1	0	1	0	1	0	1	0	0	0	0		1	1	1	1
DLDH	509	0	0	0	0	0	1	0	1	0	0	0	0	0	1	0	1		1	1	1	1
RALA	206	0	0	0	0	0	1	0	1	0	0	0	0	0	1	0	1		1	1	1	1
JUND	347	0	0	0	0	0	0	1	1	0	0	1	1	0	0	0	0		1	1	1	1
IL32	234	0	0	0	0	0	1	0	1	0	0	0	0	0	1	0	1		1	1	1	1
HSP74	840	0	0	0	0	0	1	0	1	0	0	0	0	0	1	0	1		1	1	1	1
RL3	403	0	0	0	0	0	0	1	1	0	0	1	1	0	0	0	0		1	1	1	1
ACDSB	432	0	0	0	0	0	1	0	1	0	1	0	1	0	0	0	0		1	1	1	1
VASP	380	0	0	0	0	1	0	0	1	1	0	0	1	0	0	0	0		1	1	1	1
GALK1	392	0	0	0	0	0	1	0	1	0	0	0	0	0	1	0	1		1	1	1	1
HDGF	240	0	0	0	0	0	1	0	1	0	1	0	1	0	0	0	0		1	1	1	1
RL15	204	0	0	0	0	0	1	0	1	0	1	0	1	0	0	0	0		1	1	1	1
ARF6	175	0	0	0	0	0	1	0	1	0	1	0	1	0	0	0	0		1	1	1	1
IGBP1	339	0	0	0	0	0	1	0	1	0	0	1	1	0	0	0	0		1	1	1	1
ERH	104	0	0	0	0	0	0	1	1	0	0	1	1	0	0	0	0		1	1	1	1
FABP5	135	0	0	0	0	0	0	1	1	0	0	1	1	0	0	0	0		1	1	1	1
UBE3A	875	0	0	0	0	0	1	0	1	0	1	0	1	0	0	0	0		1	1	1	1
CKAP4	602	0	0	0	0	0	1	0	1	1	0	0	1	0	0	0	0		1	1	1	1
KLC1	573	0	0	0	0	1	0	0	1	1	0	0	1	0	0	0	0		1	1	1	1
TBL3	808	0	0	0	0	0	1	0	1	0	1	0	1	0	0	0	0		1	1	1	1
MTA1	715	0	0	0	0	0	0	1	1	0	1	0	1	0	0	0	0		1	1	1	1
STIM1	685	0	0	0	0	1	0	0	1	0	0	0	0	0	1	0	1		1	1	1	1
PDIA5	519	0	0	0	0	0	1	0	1	0	1	0	1	0	0	0	0		1	1	1	1
UBP10	798	0	0	0	0	0	1	0	1	0	1	0	1	0	0	0	0		1	1	1	1
NOLC1	699	0	0	0	0	1	0	0	1	1	0	0	1	0	0	0	0		1	1	1	1
JOS1	202	0	0	0	0	0	1	0	1	0	1	0	1	0	0	0	0		1	1	1	1
INF2	1249	0	0	0	0	0	1	0	1	0	0	0	0	0	1	0	1		1	1	1	1
KIF4B	1234	0	0	0	0	0	1	0	1	0	0	0	0	0	1	0	1		1	1	1	1
PP6R3	873	0	0	0	0	0	1	0	1	0	0	0	0	0	1	0	1		1	1	1	1
HP1B3	553	0	0	0	0	0	0	1	1	0	0	1	1	0	0	0	0		1	1	1	1
FBP1L	605	0	0	0	0	1	0	0	1	0	1	0	1	0	0	0	0		1	1	1	1
ALKB5	394	0	0	0	0	0	1	0	1	0	1	0	1	0	0	0	0		1	1	1	1
SYDM	645	0	0	0	0	0	1	0	1	0	0	0	0	0	1	0	1		1	1	1	1
ERF3B	628	0	0	0	0	1	0	0	1	1	0	0	1	0	0	0	0		1	1	1	1
ATAD1	361	0	0	0	0	1	0	0	1	1	0	0	1	0	0	0	0		1	1	1	1
FA98A	519	0	0	0	0	0	1	0	1	0	0	0	0	0	0	1	1		1	1	1	1
PPIL4	492	0	0	0	0	0	1	0	1	1	0	0	1	0	0	0	0		1	1	1	1
CC124	223	0	0	0	0	0	1	0	1	1	0	0	1	0	0	0	0		1	1	1	1
RUFY1	708	0	0	0	0	1	0	0	1	1	0	0	1	0	0	0	0		1	1	1	1
TBCD	1192	0	0	0	0	0	1	0	1	0	1	0	1	0	0	0	0		1	1	1	1
DDX23	820	0	0	0	0	0	1	0	1	0	1	0	1	0	0	0	0		1	1	1	1
HIRP3	556	0	0	0	0	1	0	0	1	0	1	0	1	0	0	0	0		1	1	1	1
ENY2	101	0	0	0	0	1	0	0	1	1	0	0	1	0	0	0	0		1	1	1	1
ACO13	140	0	0	0	0	0	1	0	1	0	0	0	0	0	1	0	1		1	1	1	1
PFD4	134	0	0	0	0	0	1	0	1	0	0	0	0	0	1	0	1		1	1	1	1
FANCI	1328	0	0	0	0	0	1	0	1	0	1	0	1	0	0	0	0		1	1	1	1
NHP2	153	0	0	0	0	0	0	1	1	0	0	0	0	0	1	0	1		1	1	1	1
RBM27	1060	0	0	0	0	1	0	0	1	0	0	0	0	0	0	1	1		1	1	1	1
NPS3A	247	0	0	0	0	1	0	0	1	0	0	0	0	1	0	0	1		1	1	1	1
S30BP	308	0	0	0	0	0	1	0	1	0	0	0	0	0	1	0	1		1	1	1	1
PM14	125	0	0	0	0	0	1	0	1	0	1	0	1	0	0	0	0		1	1	1	1
HDGR3	203	0	0	0	0	0	1	0	1	0	0	0	0	0	1	0	1		1	1	1	1
UBP3	520	0	0	0	0	0	1	0	1	0	1	0	1	0	0	0	0		1	1	1	1
FUBP2	711	5	3	1	9	4	3	2	9	5	5	1	11	5	3	0	8		18	19	0.947368	1.05556
ECI2	394	3	9	0	12	0	3	0	3	4	8	0	12	3	1	0	4		15	16	0.9375	1.06667
SEPT6	434	5	3	1	9	3	2	0	5	6	2	0	8	4	2	1	7		14	15	0.933333	1.07143
CPSF5	227	2	3	2	7	2	1	2	5	1	4	2	7	0	4	2	6		12	13	0.923077	1.08333
UBP7	1102	2	3	1	6	0	3	1	4	0	4	2	6	0	3	2	5		10	11	0.909091	1.1
EF2	858	12	7	5	24	5	4	3	12	19	6	3	28	3	5	4	12		36	40	0.9	1.11111
SF3A1	793	15	1	0	16	1	1	0	2	15	2	1	18	1	1	0	2		18	20	0.9	1.11111
MCM6	821	0	4	2	6	0	3	0	3	0	3	3	6	0	2	2	4		9	10	0.9	1.11111
DDB1	1140	0	5	1	6	0	3	0	3	0	4	2	6	0	3	1	4		9	10	0.9	1.11111
ACAP1	740	0	5	0	5	0	4	0	4	0	6	0	6	0	4	0	4		9	10	0.9	1.11111
TCPQ	548	2	3	0	5	6	6	0	12	0	4	4	8	0	3	8	11		17	19	0.894737	1.11765
ANXA6	673	4	1	0	5	3	0	0	3	4	2	1	7	1	1	0	2		8	9	0.888889	1.125
H15	226	0	0	4	4	0	0	4	4	0	0	5	5	0	0	4	4		8	9	0.888889	1.125
FUBP1	644	5	1	0	6	5	1	3	9	9	0	1	10	5	0	2	7		15	17	0.882353	1.13333
MCM2	904	1	3	0	4	1	2	0	3	2	4	0	6	0	2	0	2		7	8	0.875	1.14286
DDX21	783	0	1	3	4	0	1	2	3	0	0	5	5	0	1	2	3		7	8	0.875	1.14286
AT1A1	1023	0	3	0	3	0	3	1	4	0	5	1	6	0	2	0	2		7	8	0.875	1.14286
ROA1	372	0	3	0	3	1	2	1	4	0	4	0	4	0	3	1	4		7	8	0.875	1.14286
RECQ1	649	0	2	0	2	0	5	0	5	0	6	0	6	0	2	0	2		7	8	0.875	1.14286
KHDR1	443	1	1	0	2	2	1	2	5	1	1	2	4	0	1	3	4		7	8	0.875	1.14286
EIF2A	585	0	2	0	2	0	5	0	5	1	3	0	4	0	4	0	4		7	8	0.875	1.14286
ILF3	894	0	0	1	1	0	3	3	6	0	2	1	3	0	3	2	5		7	8	0.875	1.14286
ACLY	1101	2	9	1	12	2	10	1	13	0	14	1	15	0	12	2	14		25	29	0.862069	1.16
HMGB2	209	0	1	6	7	2	0	3	5	1	0	5	6	2	0	6	8		12	14	0.857143	1.16667
ARPC5	151	5	0	0	5	1	0	0	1	7	0	0	7	0	0	0	0		6	7	0.857143	1.16667
LA	408	0	2	2	4	0	2	0	2	0	3	1	4	0	2	1	3		6	7	0.857143	1.16667
RSSA	295	0	1	3	4	0	1	1	2	0	1	2	3	1	1	2	4		6	7	0.857143	1.16667
DDX5	614	0	0	3	3	0	1	2	3	0	4	1	5	0	0	2	2		6	7	0.857143	1.16667
ABCE1	599	0	3	0	3	0	3	0	3	0	3	0	3	0	4	0	4		6	7	0.857143	1.16667
HNRPD	355	4	4	2	10	4	8	1	13	3	1	2	6	7	10	4	21		23	27	0.851852	1.17391
ARP3	418	7	1	0	8	2	0	1	3	9	0	1	10	3	0	0	3		11	13	0.846154	1.18182
SYK	597	0	8	1	9	2	4	0	6	0	11	1	12	0	6	0	6		15	18	0.833333	1.2
COR1A	461	7	0	0	7	3	0	0	3	9	0	0	9	3	0	0	3		10	12	0.833333	1.2
HNRPM	730	0	4	2	6	1	3	0	4	1	4	5	10	0	2	0	2		10	12	0.833333	1.2
GBLP	317	0	5	0	5	0	5	0	5	0	5	0	5	0	7	0	7		10	12	0.833333	1.2
VIGLN	1268	0	4	0	4	1	5	0	6	0	4	1	5	0	6	1	7		10	12	0.833333	1.2
IPO5	1097	0	4	0	4	0	1	0	1	0	4	0	4	0	2	0	2		5	6	0.833333	1.2
GSTP1	210	0	2	2	4	0	1	0	1	0	1	3	4	0	0	2	2		5	6	0.833333	1.2
ADHX	374	2	2	0	4	0	1	0	1	2	2	0	4	0	2	0	2		5	6	0.833333	1.2
WDR1	606	0	2	1	3	0	2	0	2	2	2	1	5	0	1	0	1		5	6	0.833333	1.2
LDHA	332	0	3	0	3	0	2	0	2	0	3	1	4	0	2	0	2		5	6	0.833333	1.2
GRP75	679	2	1	0	3	0	2	0	2	2	1	1	4	1	1	0	2		5	6	0.833333	1.2
KCAB2	367	0	3	0	3	2	0	0	2	0	3	0	3	2	1	0	3		5	6	0.833333	1.2
T3JAM	551	0	2	1	3	0	1	1	2	0	0	3	3	0	2	1	3		5	6	0.833333	1.2
KPRB	369	1	1	0	2	0	3	0	3	2	2	1	5	1	0	0	1		5	6	0.833333	1.2
GNAI2	355	0	2	0	2	0	3	0	3	1	3	0	4	0	2	0	2		5	6	0.833333	1.2
PRDX1	199	0	0	1	1	1	0	3	4	0	1	2	3	0	0	3	3		5	6	0.833333	1.2
EF1D	281	10	0	0	10	3	1	0	4	12	3	0	15	1	1	0	2		14	17	0.823529	1.21429
MCM5	734	1	5	0	6	1	7	0	8	0	8	1	9	0	8	0	8		14	17	0.823529	1.21429
SMC1A	1233	1	2	2	5	0	2	2	4	0	6	3	9	0	0	2	2		9	11	0.818182	1.22222
HNRPK	463	3	1	0	4	3	1	0	4	0	2	2	4	3	1	2	6		8	10	0.8	1.25
NPM	294	1	0	2	3	0	0	1	1	1	0	2	3	0	0	2	2		4	5	0.8	1.25
XPO2	971	0	3	0	3	0	1	0	1	0	3	1	4	0	1	0	1		4	5	0.8	1.25
TRM61	289	0	2	1	3	0	0	1	1	0	2	1	3	0	1	1	2		4	5	0.8	1.25
SR140	1029	0	2	0	2	0	2	0	2	0	2	0	2	0	3	0	3		4	5	0.8	1.25
SMCA5	1052	0	2	0	2	0	2	0	2	0	2	1	3	0	2	0	2		4	5	0.8	1.25
KPCB	671	2	0	0	2	2	0	0	2	3	0	0	3	2	0	0	2		4	5	0.8	1.25
CSK2B	215	1	1	0	2	2	0	0	2	1	2	0	3	2	0	0	2		4	5	0.8	1.25
HSP7E	509	1	1	0	2	0	2	0	2	0	3	0	3	0	2	0	2		4	5	0.8	1.25
QCR1	480	0	1	0	1	0	2	1	3	1	2	1	4	0	1	0	1		4	5	0.8	1.25
YBOX1	324	0	1	0	1	0	3	0	3	0	0	2	2	0	1	2	3		4	5	0.8	1.25
TSR1	804	0	0	0	0	0	2	2	4	0	0	2	2	0	1	2	3		4	5	0.8	1.25
CLH1	1675	0	7	1	8	0	7	0	7	0	7	5	12	0	7	0	7		15	19	0.789474	1.26667
DX39B	428	5	3	2	10	1	0	0	1	2	1	2	5	3	2	4	9		11	14	0.785714	1.27273
WIBG	204	1	4	0	5	1	1	0	2	2	4	0	6	1	2	0	3		7	9	0.777778	1.28571
ENPL	803	1	0	5	6	0	2	2	4	3	2	3	8	2	1	2	5		10	13	0.769231	1.3
SEPT9	586	1	3	0	4	1	5	0	6	6	3	1	10	3	0	0	3		10	13	0.769231	1.3
ARC1B	372	6	1	0	7	1	1	0	2	4	4	0	8	2	2	0	4		9	12	0.75	1.33333
PSPC1	523	0	1	2	3	2	0	1	3	1	1	4	6	0	0	2	2		6	8	0.75	1.33333
HNRPR	633	0	2	0	2	1	2	1	4	0	3	0	3	0	4	1	5		6	8	0.75	1.33333
ARPC2	300	2	1	0	3	0	0	0	0	2	1	0	3	1	0	0	1		3	4	0.75	1.33333
LKHA4	611	0	3	0	3	0	0	0	0	0	3	0	3	0	1	0	1		3	4	0.75	1.33333
KCD12	325	2	1	0	3	0	0	0	0	2	2	0	4	0	0	0	0		3	4	0.75	1.33333
CD47	323	1	0	1	2	0	1	0	1	1	1	1	3	0	1	0	1		3	4	0.75	1.33333
SRRM1	904	0	0	2	2	0	0	1	1	0	0	3	3	0	0	1	1		3	4	0.75	1.33333
PRP6	941	0	1	0	1	0	2	0	2	0	1	1	2	0	1	1	2		3	4	0.75	1.33333
LCK	509	0	1	0	1	0	2	0	2	0	2	0	2	0	2	0	2		3	4	0.75	1.33333
CAN1	714	0	1	0	1	0	2	0	2	0	3	0	3	0	1	0	1		3	4	0.75	1.33333
GLGB	702	0	1	0	1	0	2	0	2	0	1	0	1	0	3	0	3		3	4	0.75	1.33333
GT251	622	1	0	0	1	2	0	0	2	1	0	0	1	3	0	0	3		3	4	0.75	1.33333
DUS3L	650	0	1	0	1	0	2	0	2	0	2	0	2	0	2	0	2		3	4	0.75	1.33333
IF2B1	577	0	1	0	1	0	1	1	2	0	0	2	2	0	1	1	2		3	4	0.75	1.33333
COR1C	474	1	0	0	1	2	0	0	2	2	0	0	2	2	0	0	2		3	4	0.75	1.33333
PTBP1	531	0	7	2	9	0	5	0	5	0	9	0	9	0	9	1	10		14	19	0.736842	1.35714
TCRG1	1098	2	5	1	8	0	4	2	6	5	6	2	13	2	3	1	6		14	19	0.736842	1.35714
SEPT2	361	7	1	0	8	5	1	0	6	9	4	0	13	5	1	0	6		14	19	0.736842	1.35714
SND1	910	13	1	1	15	7	4	0	11	15	10	1	26	5	3	2	10		26	36	0.722222	1.38462
HMGB1	215	3	0	3	6	3	0	4	7	3	0	4	7	1	0	10	11		13	18	0.722222	1.38462
RAB14	215	1	3	0	4	1	0	0	1	0	3	0	3	3	1	0	4		5	7	0.714286	1.4
WDR48	677	0	3	0	3	0	2	0	2	0	2	0	2	0	5	0	5		5	7	0.714286	1.4
PRS7	433	1	1	0	2	0	3	0	3	1	3	1	5	0	1	1	2		5	7	0.714286	1.4
SYVC	1264	1	3	0	4	0	3	0	3	1	7	0	8	0	2	0	2		7	10	0.7	1.42857
CSDE1	798	2	1	0	3	1	2	1	4	1	2	3	6	1	1	2	4		7	10	0.7	1.42857
RCC1	421	3	4	0	7	3	8	0	11	6	7	0	13	3	9	1	13		18	26	0.692308	1.44444
ODP2	647	6	2	0	8	1	0	0	1	6	3	1	10	2	1	0	3		9	13	0.692308	1.44444
NUCL	710	2	2	2	6	1	1	1	3	2	2	3	7	0	4	2	6		9	13	0.692308	1.44444
GLYM	504	1	1	0	2	2	6	1	9	2	5	2	9	1	4	2	7		11	16	0.6875	1.45455
SEPT7	437	6	1	0	7	5	1	0	6	9	4	0	13	3	3	0	6		13	19	0.684211	1.46154
ATP5H	161	0	2	1	3	1	2	0	3	0	3	2	5	1	3	0	4		6	9	0.666667	1.5
RALY	306	0	1	3	4	0	0	0	0	0	1	3	4	0	1	1	2		4	6	0.666667	1.5
SPF27	225	0	1	2	3	0	0	1	1	0	3	2	5	0	0	1	1		4	6	0.666667	1.5
SMC2	1197	0	1	2	3	0	1	0	1	0	0	2	2	0	3	1	4		4	6	0.666667	1.5
WDR36	951	0	3	0	3	0	1	0	1	0	4	0	4	0	2	0	2		4	6	0.666667	1.5
DNMT1	1616	0	2	0	2	1	1	0	2	1	1	0	2	1	3	0	4		4	6	0.666667	1.5
SYMC	900	0	1	1	2	0	2	0	2	0	2	1	3	0	3	0	3		4	6	0.666667	1.5
PRS8	406	0	2	0	2	0	2	0	2	0	2	0	2	2	2	0	4		4	6	0.666667	1.5
BYST	437	0	2	0	2	0	2	0	2	2	2	0	4	0	2	0	2		4	6	0.666667	1.5
CCDC6	474	2	0	0	2	2	0	0	2	4	0	1	5	1	0	0	1		4	6	0.666667	1.5
PRP8	2335	0	1	1	2	0	1	1	2	0	4	1	5	0	0	1	1		4	6	0.666667	1.5
RTN4	1192	0	2	0	2	0	0	2	2	2	3	0	5	0	1	0	1		4	6	0.666667	1.5
TXLNA	546	0	1	0	1	2	1	0	3	1	1	2	4	1	1	0	2		4	6	0.666667	1.5
EIF3C	913	1	0	0	1	1	2	0	3	3	0	0	3	3	0	0	3		4	6	0.666667	1.5
NOP56	594	0	0	2	2	0	0	0	0	0	0	2	2	0	0	1	1		2	3	0.666667	1.5
B3GA3	335	0	2	0	2	0	0	0	0	0	2	0	2	0	1	0	1		2	3	0.666667	1.5
RTF1	710	2	0	0	2	0	0	0	0	2	0	0	2	1	0	0	1		2	3	0.666667	1.5
DNJC7	494	1	1	0	2	0	0	0	0	3	0	0	3	0	0	0	0		2	3	0.666667	1.5
COR1B	489	2	0	0	2	0	0	0	0	2	0	0	2	1	0	0	1		2	3	0.666667	1.5
EHD1	534	0	1	1	2	0	0	0	0	0	1	0	1	0	1	1	2		2	3	0.666667	1.5
PLRG1	514	0	0	1	1	0	1	0	1	0	1	2	3	0	0	0	0		2	3	0.666667	1.5
PRAF3	188	0	1	0	1	0	1	0	1	0	3	0	3	0	0	0	0		2	3	0.666667	1.5
CN37	421	0	1	0	1	0	1	0	1	0	1	0	1	0	2	0	2		2	3	0.666667	1.5
RS2	293	0	1	0	1	0	1	0	1	0	1	0	1	0	2	0	2		2	3	0.666667	1.5
RL7	248	0	0	1	1	0	0	1	1	0	0	1	1	0	0	2	2		2	3	0.666667	1.5
ARBK1	689	0	1	0	1	0	1	0	1	1	1	0	2	0	1	0	1		2	3	0.666667	1.5
RADI	583	1	0	0	1	1	0	0	1	2	0	0	2	1	0	0	1		2	3	0.666667	1.5
SYG	739	1	0	0	1	1	0	0	1	1	0	1	2	0	0	1	1		2	3	0.666667	1.5
NSF	744	0	1	0	1	0	1	0	1	0	1	2	3	0	0	0	0		2	3	0.666667	1.5
PI42A	406	0	1	0	1	0	1	0	1	0	3	0	3	0	0	0	0		2	3	0.666667	1.5
SMCA4	1647	0	1	0	1	0	1	0	1	0	2	1	3	0	0	0	0		2	3	0.666667	1.5
SUCA	346	0	1	0	1	0	1	0	1	0	1	0	1	0	2	0	2		2	3	0.666667	1.5
SPCS3	180	0	1	0	1	0	1	0	1	0	1	0	1	0	2	0	2		2	3	0.666667	1.5
PLCB3	1234	0	0	1	1	1	0	0	1	0	1	1	2	0	0	1	1		2	3	0.666667	1.5
DYHC1	4646	0	0	1	1	0	0	1	1	0	0	2	2	0	0	1	1		2	3	0.666667	1.5
TERF2	542	0	1	0	1	0	1	0	1	1	1	0	2	0	1	0	1		2	3	0.666667	1.5
CPSF6	551	0	0	1	1	0	0	1	1	0	0	1	1	0	1	1	2		2	3	0.666667	1.5
RB6I2	1116	0	0	1	1	0	0	1	1	0	0	2	2	0	0	1	1		2	3	0.666667	1.5
HNRLL	542	0	1	0	1	0	1	0	1	0	2	0	2	0	1	0	1		2	3	0.666667	1.5
CTBL1	563	1	0	0	1	1	0	0	1	1	0	0	1	2	0	0	2		2	3	0.666667	1.5
SMCE1	411	1	0	0	1	1	0	0	1	1	1	0	2	1	0	0	1		2	3	0.666667	1.5
PGM2	612	0	1	0	1	0	1	0	1	0	2	0	2	0	1	0	1		2	3	0.666667	1.5
CSN4	406	0	1	0	1	0	1	0	1	0	1	0	1	0	2	0	2		2	3	0.666667	1.5
SYIM	1012	1	0	0	1	1	0	0	1	2	0	0	2	0	1	0	1		2	3	0.666667	1.5
ASUN	706	1	0	0	1	1	0	0	1	2	0	0	2	1	0	0	1		2	3	0.666667	1.5
OCAD1	245	1	0	0	1	0	1	0	1	1	0	0	1	2	0	0	2		2	3	0.666667	1.5
DNPEP	475	0	1	0	1	0	1	0	1	0	1	0	1	0	2	0	2		2	3	0.666667	1.5
SHOC2	582	0	1	0	1	0	1	0	1	0	1	1	2	0	1	0	1		2	3	0.666667	1.5
RRP44	958	0	1	0	1	0	1	0	1	0	1	1	2	0	1	0	1		2	3	0.666667	1.5
PDIA1	508	0	0	0	0	0	0	2	2	0	0	2	2	0	0	1	1		2	3	0.666667	1.5
NSUN2	767	0	0	0	0	0	2	0	2	0	2	1	3	0	0	0	0		2	3	0.666667	1.5
AR6P4	421	0	0	0	0	1	0	1	2	0	0	1	1	0	0	2	2		2	3	0.666667	1.5
WBP11	641	0	0	0	0	1	0	1	2	0	0	0	0	0	2	1	3		2	3	0.666667	1.5
SYNC	548	3	4	0	7	6	4	0	10	4	11	0	15	4	7	0	11		17	26	0.653846	1.52941
EWS	656	0	6	1	7	0	4	0	4	2	8	0	10	2	4	1	7		11	17	0.647059	1.54545
MPRI	2491	0	4	0	4	0	5	0	5	3	4	1	8	1	5	0	6		9	14	0.642857	1.55556
ATPA	553	1	5	0	6	0	1	0	1	0	4	2	6	1	4	0	5		7	11	0.636364	1.57143
SYSC	514	3	2	0	5	0	2	0	2	4	2	0	6	3	2	0	5		7	11	0.636364	1.57143
ROA3	378	0	1	1	2	1	2	2	5	0	4	2	6	0	3	2	5		7	11	0.636364	1.57143
IMDH2	514	3	7	1	11	3	10	0	13	3	14	5	22	4	9	3	16		24	38	0.631579	1.58333
G3P	335	2	2	4	8	2	3	2	7	2	3	10	15	1	2	6	9		15	24	0.625	1.6
PRPS2	318	1	2	0	3	0	2	0	2	2	3	0	5	0	3	0	3		5	8	0.625	1.6
AIFM1	613	0	2	0	2	0	3	0	3	2	3	0	5	0	3	0	3		5	8	0.625	1.6
GTF2I	998	4	5	0	9	1	4	0	5	3	10	0	13	3	7	0	10		14	23	0.608696	1.64286
AQR	1485	0	3	0	3	0	6	0	6	0	9	0	9	0	6	0	6		9	15	0.6	1.66667
PTPRC	1304	0	3	0	3	1	2	0	3	0	5	0	5	0	5	0	5		6	10	0.6	1.66667
WDR5	334	0	2	0	2	0	1	0	1	1	1	0	2	0	3	0	3		3	5	0.6	1.66667
ACTG	375	1	0	1	2	1	0	0	1	0	0	3	3	1	0	1	2		3	5	0.6	1.66667
ATX2L	1075	1	1	0	2	1	0	0	1	3	0	0	3	1	1	0	2		3	5	0.6	1.66667
PHB2	299	0	1	1	2	0	1	0	1	0	3	0	3	0	2	0	2		3	5	0.6	1.66667
MEP50	342	0	2	0	2	0	1	0	1	0	4	0	4	0	1	0	1		3	5	0.6	1.66667
RL22	128	0	0	1	1	0	1	1	2	0	0	2	2	0	1	2	3		3	5	0.6	1.66667
PAF1	531	1	0	0	1	0	2	0	2	1	2	1	4	0	1	0	1		3	5	0.6	1.66667
SMRD1	515	0	1	0	1	0	2	0	2	0	2	0	2	0	3	0	3		3	5	0.6	1.66667
ENOA	434	0	0	0	0	0	1	2	3	0	0	2	2	0	0	3	3		3	5	0.6	1.66667
SF3A3	501	6	0	0	6	1	0	0	1	9	1	0	10	2	0	0	2		7	12	0.583333	1.71429
TPR	2363	7	0	0	7	1	0	0	1	11	0	1	12	2	0	0	2		8	14	0.571429	1.75
WDR3	943	0	3	0	3	0	5	0	5	0	7	0	7	0	7	0	7		8	14	0.571429	1.75
RLA0	317	0	3	0	3	0	1	0	1	0	3	1	4	0	3	0	3		4	7	0.571429	1.75
GALT2	571	1	2	0	3	0	1	0	1	2	2	0	4	0	3	0	3		4	7	0.571429	1.75
ERF1	437	0	0	2	2	0	0	2	2	2	0	2	4	0	0	3	3		4	7	0.571429	1.75
EXOS7	291	0	2	0	2	1	1	0	2	0	4	0	4	0	3	0	3		4	7	0.571429	1.75
SPT5H	1087	0	1	0	1	0	2	1	3	1	2	0	3	0	2	2	4		4	7	0.571429	1.75
THUM1	353	0	2	0	2	0	3	0	3	0	4	0	4	0	5	0	5		5	9	0.555556	1.8
CLPB	707	0	1	0	1	1	3	0	4	0	3	0	3	0	6	0	6		5	9	0.555556	1.8
NDUS1	727	0	3	1	4	0	3	1	4	2	7	2	11	0	4	0	4		8	15	0.533333	1.875
FLNA	2647	3	1	1	5	1	3	0	4	11	2	1	14	2	1	1	4		9	18	0.5	2
HMGB3	200	1	0	2	3	1	0	4	5	2	0	6	8	1	0	7	8		8	16	0.5	2
T2FB	249	3	0	0	3	0	3	0	3	4	3	0	7	3	2	0	5		6	12	0.5	2
SF3A2	464	4	0	0	4	0	0	0	0	8	0	0	8	0	0	0	0		4	8	0.5	2
CNDP2	475	3	0	0	3	1	0	0	1	5	0	0	5	2	1	0	3		4	8	0.5	2
RS6	249	0	1	2	3	0	0	0	0	0	1	3	4	0	0	2	2		3	6	0.5	2
DDX42	938	2	0	0	2	1	0	0	1	2	1	0	3	1	2	0	3		3	6	0.5	2
LZTL1	299	0	2	0	2	0	1	0	1	1	1	0	2	1	3	0	4		3	6	0.5	2
COPG1	874	0	2	0	2	0	1	0	1	0	2	0	2	0	3	1	4		3	6	0.5	2
GLYC	483	1	0	0	1	0	1	1	2	2	0	1	3	0	2	1	3		3	6	0.5	2
SELB	596	0	1	0	1	1	1	0	2	0	2	0	2	1	3	0	4		3	6	0.5	2
NDUBA	172	1	1	0	2	0	0	0	0	1	1	0	2	1	1	0	2		2	4	0.5	2
IF4E	217	0	2	0	2	0	0	0	0	0	2	0	2	0	2	0	2		2	4	0.5	2
IF4B	611	2	0	0	2	0	0	0	0	3	0	0	3	1	0	0	1		2	4	0.5	2
PHB	272	1	1	0	2	0	0	0	0	1	2	0	3	0	1	0	1		2	4	0.5	2
PSD7	324	1	1	0	2	0	0	0	0	1	1	0	2	0	2	0	2		2	4	0.5	2
BZW2	419	1	1	0	2	0	0	0	0	1	1	0	2	1	1	0	2		2	4	0.5	2
PABP1	636	0	1	0	1	0	1	0	1	0	1	0	1	0	2	1	3		2	4	0.5	2
ATP5J	108	1	0	0	1	1	0	0	1	2	0	2	4	0	0	0	0		2	4	0.5	2
NDKB	152	0	0	1	1	0	1	0	1	1	0	1	2	1	0	1	2		2	4	0.5	2
PPIB	216	0	0	1	1	0	0	1	1	0	1	2	3	0	0	1	1		2	4	0.5	2
SRP09	86	0	0	1	1	0	0	1	1	0	0	2	2	0	0	2	2		2	4	0.5	2
IMB1	876	0	1	0	1	0	1	0	1	0	3	1	4	0	0	0	0		2	4	0.5	2
PNPT1	783	0	1	0	1	0	1	0	1	0	3	0	3	0	1	0	1		2	4	0.5	2
BRI3B	251	0	1	0	1	0	1	0	1	0	2	0	2	0	2	0	2		2	4	0.5	2
UBXN4	508	0	1	0	1	0	1	0	1	1	1	0	2	1	1	0	2		2	4	0.5	2
SLK	1235	0	0	1	1	0	1	0	1	0	0	2	2	0	0	2	2		2	4	0.5	2
SMC4	1288	0	0	1	1	0	0	1	1	0	1	2	3	0	1	0	1		2	4	0.5	2
LSM4	139	1	0	0	1	1	0	0	1	1	0	1	2	2	0	0	2		2	4	0.5	2
SMAP	183	0	0	0	0	2	0	0	2	1	0	0	1	3	0	0	3		2	4	0.5	2
DDX3X	662	0	0	0	0	0	2	0	2	1	2	0	3	0	1	0	1		2	4	0.5	2
KCAB3	404	1	0	0	1	0	0	0	0	2	0	0	2	0	0	0	0		1	2	0.5	2
IDH3B	385	0	1	0	1	0	0	0	0	0	1	0	1	0	1	0	1		1	2	0.5	2
DIAP1	1272	1	0	0	1	0	0	0	0	0	0	1	1	1	0	0	1		1	2	0.5	2
VP26A	327	0	1	0	1	0	0	0	0	0	1	0	1	0	1	0	1		1	2	0.5	2
IPO7	1038	0	1	0	1	0	0	0	0	0	1	0	1	0	1	0	1		1	2	0.5	2
CY1	325	0	1	0	1	0	0	0	0	0	1	1	2	0	0	0	0		1	2	0.5	2
GLU2B	528	0	1	0	1	0	0	0	0	0	1	1	2	0	0	0	0		1	2	0.5	2
STMN1	149	1	0	0	1	0	0	0	0	0	0	1	1	0	0	1	1		1	2	0.5	2
PGAM1	254	0	1	0	1	0	0	0	0	0	1	0	1	0	0	1	1		1	2	0.5	2
DHSB	280	0	1	0	1	0	0	0	0	0	2	0	2	0	0	0	0		1	2	0.5	2
HMOX2	316	1	0	0	1	0	0	0	0	2	0	0	2	0	0	0	0		1	2	0.5	2
ARRB2	409	1	0	0	1	0	0	0	0	0	1	0	1	0	1	0	1		1	2	0.5	2
ADDA	737	1	0	0	1	0	0	0	0	1	0	0	1	0	1	0	1		1	2	0.5	2
8ODP	197	0	0	1	1	0	0	0	0	0	1	1	2	0	0	0	0		1	2	0.5	2
MP2K3	347	0	1	0	1	0	0	0	0	0	1	0	1	0	1	0	1		1	2	0.5	2
NASP	788	1	0	0	1	0	0	0	0	1	0	1	2	0	0	0	0		1	2	0.5	2
RS4X	263	0	1	0	1	0	0	0	0	0	0	1	1	0	0	1	1		1	2	0.5	2
LAT1	507	0	1	0	1	0	0	0	0	0	1	0	1	0	1	0	1		1	2	0.5	2
MTX1	466	0	1	0	1	0	0	0	0	0	1	0	1	0	1	0	1		1	2	0.5	2
EMC2	297	0	1	0	1	0	0	0	0	0	1	0	1	0	1	0	1		1	2	0.5	2
PSMD6	389	0	1	0	1	0	0	0	0	0	1	0	1	0	1	0	1		1	2	0.5	2
IF4H	248	1	0	0	1	0	0	0	0	0	0	0	0	0	0	2	2		1	2	0.5	2
ACOX1	660	1	0	0	1	0	0	0	0	1	1	0	2	0	0	0	0		1	2	0.5	2
SMAD1	465	1	0	0	1	0	0	0	0	1	0	0	1	1	0	0	1		1	2	0.5	2
PKN1	942	1	0	0	1	0	0	0	0	1	1	0	2	0	0	0	0		1	2	0.5	2
TRAT1	186	0	1	0	1	0	0	0	0	0	1	0	1	0	1	0	1		1	2	0.5	2
NOP9	636	0	1	0	1	0	0	0	0	0	1	0	1	0	1	0	1		1	2	0.5	2
ABCF1	845	0	1	0	1	0	0	0	0	0	2	0	2	0	0	0	0		1	2	0.5	2
IGSF8	613	0	1	0	1	0	0	0	0	0	2	0	2	0	0	0	0		1	2	0.5	2
NUDC1	583	1	0	0	1	0	0	0	0	2	0	0	2	0	0	0	0		1	2	0.5	2
BDH2	245	1	0	0	1	0	0	0	0	2	0	0	2	0	0	0	0		1	2	0.5	2
PHAX	394	0	1	0	1	0	0	0	0	0	1	0	1	0	1	0	1		1	2	0.5	2
CNOTA	744	0	1	0	1	0	0	0	0	0	1	0	1	0	1	0	1		1	2	0.5	2
ATIF1	106	1	0	0	1	0	0	0	0	1	0	0	1	1	0	0	1		1	2	0.5	2
G3BP2	482	0	1	0	1	0	0	0	0	0	0	0	0	1	1	0	2		1	2	0.5	2
RT23	190	0	0	1	1	0	0	0	0	0	0	1	1	0	0	1	1		1	2	0.5	2
ZN330	320	1	0	0	1	0	0	0	0	1	0	0	1	1	0	0	1		1	2	0.5	2
GTPB1	669	0	0	0	0	0	0	1	1	0	0	0	0	0	2	0	2		1	2	0.5	2
PGRC2	223	0	0	0	0	0	1	0	1	0	1	0	1	0	1	0	1		1	2	0.5	2
MED6	246	0	0	0	0	1	0	0	1	1	0	0	1	1	0	0	1		1	2	0.5	2
RPP40	363	0	0	0	0	0	1	0	1	0	2	0	2	0	0	0	0		1	2	0.5	2
RMP	535	0	0	0	0	1	0	0	1	1	1	0	2	0	0	0	0		1	2	0.5	2
PTN1	435	0	0	0	0	0	1	0	1	0	2	0	2	0	0	0	0		1	2	0.5	2
SYWC	471	0	0	0	0	0	1	0	1	1	1	0	2	0	0	0	0		1	2	0.5	2
DCK	260	0	0	0	0	0	1	0	1	0	1	0	1	0	1	0	1		1	2	0.5	2
DEK	375	0	0	0	0	0	1	0	1	0	1	1	2	0	0	0	0		1	2	0.5	2
LONM	959	0	0	0	0	0	1	0	1	0	1	0	1	0	1	0	1		1	2	0.5	2
LAP2B	454	0	0	0	0	0	1	0	1	0	1	0	1	0	1	0	1		1	2	0.5	2
NAMPT	491	0	0	0	0	0	1	0	1	0	2	0	2	0	0	0	0		1	2	0.5	2
RL5	297	0	0	0	0	0	1	0	1	0	1	0	1	0	1	0	1		1	2	0.5	2
KIF11	1056	0	0	0	0	0	1	0	1	1	1	0	2	0	0	0	0		1	2	0.5	2
UBP14	494	0	0	0	0	0	0	1	1	0	0	1	1	0	0	1	1		1	2	0.5	2
DSRAD	1226	0	0	0	0	0	0	1	1	0	0	2	2	0	0	0	0		1	2	0.5	2
ATP5I	69	0	0	0	0	1	0	0	1	1	0	1	2	0	0	0	0		1	2	0.5	2
CORO7	925	0	0	0	0	0	1	0	1	0	1	0	1	0	1	0	1		1	2	0.5	2
S61A1	476	0	0	0	0	0	1	0	1	0	1	0	1	0	1	0	1		1	2	0.5	2
B2MG	119	0	0	0	0	0	1	0	1	2	0	0	2	0	0	0	0		1	2	0.5	2
1433E	255	0	0	0	0	0	1	0	1	1	0	1	2	0	0	0	0		1	2	0.5	2
RS11	158	0	0	0	0	1	0	0	1	0	0	0	0	1	1	0	2		1	2	0.5	2
RAN	216	0	0	0	0	0	0	1	1	0	0	0	0	0	2	0	2		1	2	0.5	2
RS28	69	0	0	0	0	0	0	1	1	0	0	2	2	0	0	0	0		1	2	0.5	2
EXOS9	439	0	0	0	0	0	1	0	1	0	2	0	2	0	0	0	0		1	2	0.5	2
UBP2L	1087	0	0	0	0	1	0	0	1	1	0	0	1	1	0	0	1		1	2	0.5	2
CND1	1401	0	0	0	0	1	0	0	1	0	1	0	1	0	1	0	1		1	2	0.5	2
PDIA6	440	0	0	0	0	0	0	1	1	1	0	0	1	0	0	1	1		1	2	0.5	2
SF3B4	424	0	0	0	0	0	1	0	1	0	1	0	1	0	1	0	1		1	2	0.5	2
SC23A	765	0	0	0	0	0	1	0	1	0	1	0	1	0	1	0	1		1	2	0.5	2
THOC4	257	0	0	0	0	0	0	1	1	0	0	2	2	0	0	0	0		1	2	0.5	2
MPND	471	0	0	0	0	1	0	0	1	1	0	0	1	1	0	0	1		1	2	0.5	2
ZCCHL	300	0	0	0	0	0	1	0	1	0	2	0	2	0	0	0	0		1	2	0.5	2
WDR92	357	0	0	0	0	0	1	0	1	0	1	0	1	0	1	0	1		1	2	0.5	2
TM9S2	663	0	0	0	0	0	1	0	1	0	1	0	1	0	1	0	1		1	2	0.5	2
PININ	717	0	0	0	0	0	0	1	1	0	0	2	2	0	0	0	0		1	2	0.5	2
TXLNG	528	0	0	0	0	1	0	0	1	0	1	0	1	1	0	0	1		1	2	0.5	2
DDX18	670	0	0	0	0	0	1	0	1	0	1	0	1	0	1	0	1		1	2	0.5	2
GAR1	217	0	0	0	0	0	0	1	1	0	0	2	2	0	0	0	0		1	2	0.5	2
BCLF1	920	0	0	0	0	0	1	0	1	0	1	0	1	1	0	0	1		1	2	0.5	2
OGFR	677	0	0	0	0	0	1	0	1	0	1	0	1	0	1	0	1		1	2	0.5	2
COPG2	871	0	0	0	0	0	1	0	1	0	1	0	1	0	1	0	1		1	2	0.5	2
EVL	416	0	0	0	0	1	0	0	1	2	0	0	2	0	0	0	0		1	2	0.5	2
C2D1A	951	1	3	0	4	0	1	0	1	1	5	1	7	1	3	0	4		5	11	0.454545	2.2
IF2B	333	0	1	0	1	1	3	0	4	0	7	0	7	0	4	0	4		5	11	0.454545	2.2
FLNB	2602	0	2	1	3	0	0	1	1	2	2	2	6	0	2	1	3		4	9	0.444444	2.25
1A03	365	0	3	0	3	0	1	0	1	1	5	0	6	0	3	0	3		4	9	0.444444	2.25
SYIC	1262	0	2	0	2	0	2	0	2	0	3	1	4	0	5	0	5		4	9	0.444444	2.25
HNRPU	825	0	2	0	2	1	0	1	2	0	2	3	5	1	1	2	4		4	9	0.444444	2.25
K6PL	780	0	3	0	3	0	0	0	0	0	2	0	2	0	5	0	5		3	7	0.428571	2.33333
DHX15	795	2	0	0	2	1	0	0	1	2	2	0	4	2	0	1	3		3	7	0.428571	2.33333
YLPM1	1951	2	0	0	2	1	0	0	1	6	0	0	6	1	0	0	1		3	7	0.428571	2.33333
CBX3	183	0	1	1	2	0	1	0	1	0	2	3	5	0	1	1	2		3	7	0.428571	2.33333
G3BP1	466	0	2	0	2	0	1	0	1	1	2	0	3	0	4	0	4		3	7	0.428571	2.33333
DDX6	483	0	1	0	1	0	2	0	2	2	1	1	4	1	2	0	3		3	7	0.428571	2.33333
TPP2	1249	1	0	0	1	0	2	0	2	4	2	0	6	1	0	0	1		3	7	0.428571	2.33333
ROAA	332	2	0	0	2	0	2	0	2	1	2	0	3	3	4	0	7		4	10	0.4	2.5
4F2	630	2	0	0	2	0	0	0	0	0	2	0	2	0	1	2	3		2	5	0.4	2.5
1433B	246	0	0	2	2	0	0	0	0	0	0	3	3	0	0	2	2		2	5	0.4	2.5
P5CS	795	2	0	0	2	0	0	0	0	3	0	0	3	2	0	0	2		2	5	0.4	2.5
SF01	639	2	0	0	2	0	0	0	0	4	0	0	4	0	1	0	1		2	5	0.4	2.5
SC22B	215	0	1	0	1	0	1	0	1	2	1	0	3	0	2	0	2		2	5	0.4	2.5
ETFA	333	0	1	0	1	0	1	0	1	0	2	2	4	0	1	0	1		2	5	0.4	2.5
HNRH1	449	0	0	1	1	0	0	1	1	1	3	0	4	0	1	0	1		2	5	0.4	2.5
BAG6	1132	1	0	0	1	1	0	0	1	0	3	0	3	1	0	1	2		2	5	0.4	2.5
NDUV1	464	0	1	0	1	0	1	0	1	2	2	0	4	0	1	0	1		2	5	0.4	2.5
RS20	119	0	0	1	1	0	0	1	1	0	0	2	2	0	0	3	3		2	5	0.4	2.5
RS3A	264	0	0	1	1	0	0	1	1	0	0	1	1	0	1	3	4		2	5	0.4	2.5
GANAB	944	0	0	1	1	0	1	0	1	0	1	1	2	0	2	1	3		2	5	0.4	2.5
SUV3	786	0	1	0	1	0	1	0	1	0	3	0	3	0	2	0	2		2	5	0.4	2.5
HS105	858	1	0	0	1	0	1	0	1	2	1	0	3	1	1	0	2		2	5	0.4	2.5
TMEDA	219	0	0	0	0	0	1	1	2	0	2	1	3	0	2	0	2		2	5	0.4	2.5
AHNK	5890	0	0	0	0	0	2	0	2	0	2	0	2	1	2	0	3		2	5	0.4	2.5
HNRPL	589	0	0	1	1	0	3	4	7	1	5	6	12	1	2	6	9		8	21	0.380952	2.625
PLSL	627	0	0	0	0	0	3	0	3	0	5	0	5	0	2	1	3		3	8	0.375	2.66667
SMRD2	531	1	0	0	1	0	3	0	3	0	4	0	4	0	7	0	7		4	11	0.363636	2.75
CSK21	391	0	1	0	1	0	2	0	2	2	5	0	7	0	2	0	2		3	9	0.333333	3
ALDOA	364	1	0	0	1	1	0	0	1	3	1	0	4	2	0	0	2		2	6	0.333333	3
HCD2	261	0	1	0	1	1	0	0	1	1	2	1	4	0	2	0	2		2	6	0.333333	3
RUVB2	463	0	1	0	1	0	1	0	1	1	4	0	5	0	1	0	1		2	6	0.333333	3
RAD21	631	0	1	0	1	0	0	0	0	0	2	0	2	0	1	0	1		1	3	0.333333	3
ODPB	359	0	1	0	1	0	0	0	0	0	2	0	2	0	1	0	1		1	3	0.333333	3
CAPZB	277	0	1	0	1	0	0	0	0	0	2	0	2	0	1	0	1		1	3	0.333333	3
RL30	115	0	1	0	1	0	0	0	0	0	0	1	1	0	1	1	2		1	3	0.333333	3
PTN11	597	1	0	0	1	0	0	0	0	3	0	0	3	0	0	0	0		1	3	0.333333	3
EIF3I	325	0	1	0	1	0	0	0	0	0	2	0	2	0	1	0	1		1	3	0.333333	3
LEO1	666	0	1	0	1	0	0	0	0	0	1	0	1	0	2	0	2		1	3	0.333333	3
REQU	391	1	0	0	1	0	0	0	0	2	1	0	3	0	0	0	0		1	3	0.333333	3
RBP56	592	0	1	0	1	0	0	0	0	0	2	1	3	0	0	0	0		1	3	0.333333	3
SH3K1	665	1	0	0	1	0	0	0	0	3	0	0	3	0	0	0	0		1	3	0.333333	3
MCMBP	642	1	0	0	1	0	0	0	0	2	1	0	3	0	0	0	0		1	3	0.333333	3
TMX1	280	0	1	0	1	0	0	0	0	0	1	0	1	0	2	0	2		1	3	0.333333	3
H14	219	0	0	0	0	0	0	1	1	0	0	1	1	0	0	2	2		1	3	0.333333	3
RS9	194	0	0	0	0	0	1	0	1	0	2	0	2	0	1	0	1		1	3	0.333333	3
GFPT1	699	0	0	0	0	1	0	0	1	1	1	0	2	0	1	0	1		1	3	0.333333	3
SRSF6	344	0	0	0	0	0	0	1	1	0	0	2	2	0	0	1	1		1	3	0.333333	3
TRMB	276	0	0	0	0	0	1	0	1	1	1	0	2	0	1	0	1		1	3	0.333333	3
VDAC3	283	0	0	0	0	0	1	0	1	0	3	0	3	0	0	0	0		1	3	0.333333	3
TLN1	2541	2	0	1	3	0	0	0	0	7	1	0	8	0	1	1	2		3	10	0.3	3.33333
PRS6A	439	0	1	1	2	0	0	0	0	0	3	1	4	0	2	1	3		2	7	0.285714	3.5
SPTN1	2472	0	1	0	1	1	0	0	1	3	2	0	5	2	0	0	2		2	7	0.285714	3.5
SRP14	136	1	0	0	1	2	0	0	2	0	0	6	6	0	1	4	5		3	11	0.272727	3.66667
PGK1	417	0	0	1	1	0	0	1	1	0	0	6	6	0	0	2	2		2	8	0.25	4
DNJB1	340	1	0	0	1	0	1	0	1	4	0	1	5	2	0	1	3		2	8	0.25	4
SYHC	509	1	0	0	1	0	0	0	0	4	0	0	4	0	0	0	0		1	4	0.25	4
ATPG	298	0	1	0	1	0	0	0	0	0	2	1	3	0	1	0	1		1	4	0.25	4
BID	195	0	0	1	1	0	0	0	0	0	1	1	2	0	1	1	2		1	4	0.25	4
CHERP	916	0	1	0	1	0	0	0	0	0	2	0	2	0	2	0	2		1	4	0.25	4
HNRDL	420	0	0	0	0	0	0	1	1	1	1	0	2	0	1	1	2		1	4	0.25	4
RS5	204	0	0	0	0	0	0	1	1	1	2	0	3	0	1	0	1		1	4	0.25	4
HNRPF	415	0	0	0	0	0	1	0	1	0	2	0	2	0	2	0	2		1	4	0.25	4
HNRL2	747	0	0	0	0	0	1	0	1	0	2	0	2	0	2	0	2		1	4	0.25	4
PHF6	365	0	0	0	0	0	1	0	1	0	1	2	3	0	1	0	1		1	4	0.25	4
PRP31	499	0	0	0	0	0	1	0	1	0	2	0	2	0	2	0	2		1	4	0.25	4
TNPO1	898	0	0	0	0	0	1	0	1	0	2	0	2	0	2	0	2		1	4	0.25	4
CALX	592	0	0	0	0	0	1	1	2	1	3	1	5	1	3	0	4		2	9	0.222222	4.5
AT2A2	1042	0	1	0	1	0	0	0	0	0	1	1	2	0	3	0	3		1	5	0.2	5
C1QBP	282	0	0	1	1	0	0	0	0	0	2	1	3	0	1	1	2		1	5	0.2	5
RUXE	92	0	0	0	0	0	0	1	1	1	2	0	3	0	1	1	2		1	5	0.2	5
CENPV	275	0	0	0	0	0	0	1	1	0	0	2	2	0	0	3	3		1	5	0.2	5
CHD4	1912	0	1	0	1	0	1	0	1	0	3	2	5	0	5	1	6		2	11	0.181818	5.5
CHM4B	224	0	0	0	0	0	0	1	1	1	0	2	3	0	0	3	3		1	6	0.166667	6
HNRPQ	623	0	1	0	1	0	0	0	0	0	6	0	6	0	1	0	1		1	7	0.142857	7
CTBP1	440	0	1	0	1	0	0	0	0	2	1	0	3	2	2	0	4		1	7	0.142857	7
KTN1	1357	1	0	0	1	0	0	0	0	8	0	0	8	0	0	0	0		1	8	0.125	8
SPTB2	2364	0	0	1	1	0	1	0	1	3	7	4	14	1	2	0	3		2	17	0.117647	8.5
HSP71	641	0	0	0	0	0	1	0	1	0	2	3	5	0	2	2	4		1	9	0.111111	9
FKBP3	224	1	0	0	1	0	0	0	0	3	2	3	8	0	2	0	2		1	10	0.1	10
ROA0	305	0	0	0	0	0	0	1	1	0	0	1	1	0	0	9	9		1	10	0.1	10
K1C9	623	0	1	0	1	0	0	0	0	0	12	0	12	0	0	0	0		1	12	0.0833333	12
HAX1	279	0	0	0	0	0	0	0	0	0	0	0	0	0	0	0	0		0	0	0	0
STXB3	592	0	0	0	0	0	0	0	0	0	0	0	0	0	0	0	0		0	0	0	0
NDUS8	210	0	0	0	0	0	0	0	0	0	0	0	0	0	0	0	0		0	0	0	0
TAF4	1085	0	0	0	0	0	0	0	0	0	0	0	0	0	0	0	0		0	0	0	0
IF2B3	579	0	0	0	0	0	0	0	0	0	0	0	0	0	0	0	0		0	0	0	0
GOLI4	696	0	0	0	0	0	0	0	0	0	0	0	0	0	0	0	0		0	0	0	0
IF1AY	144	0	0	0	0	0	0	0	0	0	0	0	0	0	0	0	0		0	0	0	0
TNPO2	897	0	0	0	0	0	0	0	0	0	0	0	0	0	0	0	0		0	0	0	0
EIF3H	352	0	0	0	0	0	0	0	0	0	0	0	0	0	0	0	0		0	0	0	0
PLXB1	2135	0	0	0	0	0	0	0	0	0	0	0	0	0	0	0	0		0	0	0	0
CP110	1012	0	0	0	0	0	0	0	0	0	0	0	0	0	0	0	0		0	0	0	0
MTSS1	755	0	0	0	0	0	0	0	0	0	0	0	0	0	0	0	0		0	0	0	0
TXNL1	289	0	0	0	0	0	0	0	0	0	0	0	0	0	0	0	0		0	0	0	0
RGS14	566	0	0	0	0	0	0	0	0	0	0	0	0	0	0	0	0		0	0	0	0
HTSF1	755	0	0	0	0	0	0	0	0	0	0	0	0	0	0	0	0		0	0	0	0
SSA27	199	0	0	0	0	0	0	0	0	0	0	0	0	0	0	0	0		0	0	0	0
SNX3	162	0	0	0	0	0	0	0	0	0	0	0	0	0	0	0	0		0	0	0	0
CCNT1	726	0	0	0	0	0	0	0	0	0	0	0	0	0	0	0	0		0	0	0	0
EDF1	148	0	0	0	0	0	0	0	0	0	0	0	0	0	0	0	0		0	0	0	0
CPNE3	537	0	0	0	0	0	0	0	0	0	0	0	0	0	0	0	0		0	0	0	0
SH3L1	114	0	0	0	0	0	0	0	0	0	0	0	0	0	0	0	0		0	0	0	0
SRS10	262	0	0	0	0	0	0	0	0	0	0	0	0	0	0	0	0		0	0	0	0
POP7	140	0	0	0	0	0	0	0	0	0	0	0	0	0	0	0	0		0	0	0	0
RL1D1	490	0	0	0	0	0	0	0	0	0	0	0	0	0	0	0	0		0	0	0	0
TOM70	608	0	0	0	0	0	0	0	0	0	0	0	0	0	0	0	0		0	0	0	0
RHBT1	696	0	0	0	0	0	0	0	0	0	0	0	0	0	0	0	0		0	0	0	0
ST65G	414	0	0	0	0	0	0	0	0	0	0	0	0	0	0	0	0		0	0	0	0
UBXN7	489	0	0	0	0	0	0	0	0	0	0	0	0	0	0	0	0		0	0	0	0
SC31A	1220	0	0	0	0	0	0	0	0	0	0	0	0	0	0	0	0		0	0	0	0
LC7L3	432	0	0	0	0	0	0	0	0	0	0	0	0	0	0	0	0		0	0	0	0
SIX6	246	0	0	0	0	0	0	0	0	0	0	0	0	0	0	0	0		0	0	0	0
CPSF4	269	0	0	0	0	0	0	0	0	0	0	0	0	0	0	0	0		0	0	0	0
M4K4	1239	0	0	0	0	0	0	0	0	0	0	0	0	0	0	0	0		0	0	0	0
DDAH2	285	0	0	0	0	0	0	0	0	0	0	0	0	0	0	0	0		0	0	0	0
MBD3	291	0	0	0	0	0	0	0	0	0	0	0	0	0	0	0	0		0	0	0	0
AL1A1	501	0	0	0	0	0	0	0	0	0	0	0	0	0	0	0	0		0	0	0	0
PNPH	289	0	0	0	0	0	0	0	0	0	0	0	0	0	0	0	0		0	0	0	0
FA10	488	0	0	0	0	0	0	0	0	0	0	0	0	0	0	0	0		0	0	0	0
CAH1	261	0	0	0	0	0	0	0	0	0	0	0	0	0	0	0	0		0	0	0	0
CAH2	260	0	0	0	0	0	0	0	0	0	0	0	0	0	0	0	0		0	0	0	0
HBAZ	142	0	0	0	0	0	0	0	0	0	0	0	0	0	0	0	0		0	0	0	0
HBD	147	0	0	0	0	0	0	0	0	0	0	0	0	0	0	0	0		0	0	0	0
LMNA	664	0	0	0	0	0	0	0	0	0	0	0	0	0	0	0	0		0	0	0	0
1B27	362	0	0	0	0	0	0	0	0	0	0	0	0	0	0	0	0		0	0	0	0
ANXA1	346	0	0	0	0	0	0	0	0	0	0	0	0	0	0	0	0		0	0	0	0
ALDH2	517	0	0	0	0	0	0	0	0	0	0	0	0	0	0	0	0		0	0	0	0
DCUP	367	0	0	0	0	0	0	0	0	0	0	0	0	0	0	0	0		0	0	0	0
GELS	782	0	0	0	0	0	0	0	0	0	0	0	0	0	0	0	0		0	0	0	0
KCRM	381	0	0	0	0	0	0	0	0	0	0	0	0	0	0	0	0		0	0	0	0
TPM3	285	0	0	0	0	0	0	0	0	0	0	0	0	0	0	0	0		0	0	0	0
PGK2	417	0	0	0	0	0	0	0	0	0	0	0	0	0	0	0	0		0	0	0	0
CATD	412	0	0	0	0	0	0	0	0	0	0	0	0	0	0	0	0		0	0	0	0
PMGE	259	0	0	0	0	0	0	0	0	0	0	0	0	0	0	0	0		0	0	0	0
QCR6	91	0	0	0	0	0	0	0	0	0	0	0	0	0	0	0	0		0	0	0	0
BGLR	651	0	0	0	0	0	0	0	0	0	0	0	0	0	0	0	0		0	0	0	0
HEM3	361	0	0	0	0	0	0	0	0	0	0	0	0	0	0	0	0		0	0	0	0
ANXA5	320	0	0	0	0	0	0	0	0	0	0	0	0	0	0	0	0		0	0	0	0
SNRPA	282	0	0	0	0	0	0	0	0	0	0	0	0	0	0	0	0		0	0	0	0
LEG1	135	0	0	0	0	0	0	0	0	0	0	0	0	0	0	0	0		0	0	0	0
DHPR	244	0	0	0	0	0	0	0	0	0	0	0	0	0	0	0	0		0	0	0	0
CLCA	248	0	0	0	0	0	0	0	0	0	0	0	0	0	0	0	0		0	0	0	0
CLCB	229	0	0	0	0	0	0	0	0	0	0	0	0	0	0	0	0		0	0	0	0
ALDOC	364	0	0	0	0	0	0	0	0	0	0	0	0	0	0	0	0		0	0	0	0
H2AZ	128	0	0	0	0	0	0	0	0	0	0	0	0	0	0	0	0		0	0	0	0
ITAM	1152	0	0	0	0	0	0	0	0	0	0	0	0	0	0	0	0		0	0	0	0
TOP1	765	0	0	0	0	0	0	0	0	0	0	0	0	0	0	0	0		0	0	0	0
MYL4	197	0	0	0	0	0	0	0	0	0	0	0	0	0	0	0	0		0	0	0	0
MYH1	1939	0	0	0	0	0	0	0	0	0	0	0	0	0	0	0	0		0	0	0	0
MYH7	1935	0	0	0	0	0	0	0	0	0	0	0	0	0	0	0	0		0	0	0	0
P4HA1	534	0	0	0	0	0	0	0	0	0	0	0	0	0	0	0	0		0	0	0	0
HEM2	330	0	0	0	0	0	0	0	0	0	0	0	0	0	0	0	0		0	0	0	0
ACPH	732	0	0	0	0	0	0	0	0	0	0	0	0	0	0	0	0		0	0	0	0
KAP2	404	0	0	0	0	0	0	0	0	0	0	0	0	0	0	0	0		0	0	0	0
IRF2	349	0	0	0	0	0	0	0	0	0	0	0	0	0	0	0	0		0	0	0	0
HCLS1	486	0	0	0	0	0	0	0	0	0	0	0	0	0	0	0	0		0	0	0	0
AK1A1	325	0	0	0	0	0	0	0	0	0	0	0	0	0	0	0	0		0	0	0	0
CX6B1	86	0	0	0	0	0	0	0	0	0	0	0	0	0	0	0	0		0	0	0	0
QCR7	111	0	0	0	0	0	0	0	0	0	0	0	0	0	0	0	0		0	0	0	0
LOX15	662	0	0	0	0	0	0	0	0	0	0	0	0	0	0	0	0		0	0	0	0
CBR1	277	0	0	0	0	0	0	0	0	0	0	0	0	0	0	0	0		0	0	0	0
MGMT	207	0	0	0	0	0	0	0	0	0	0	0	0	0	0	0	0		0	0	0	0
NEC2	638	0	0	0	0	0	0	0	0	0	0	0	0	0	0	0	0		0	0	0	0
HMGA1	107	0	0	0	0	0	0	0	0	0	0	0	0	0	0	0	0		0	0	0	0
SON	2426	0	0	0	0	0	0	0	0	0	0	0	0	0	0	0	0		0	0	0	0
RAB5A	215	0	0	0	0	0	0	0	0	0	0	0	0	0	0	0	0		0	0	0	0
FBRL	321	0	0	0	0	0	0	0	0	0	0	0	0	0	0	0	0		0	0	0	0
SAHH	432	0	0	0	0	0	0	0	0	0	0	0	0	0	0	0	0		0	0	0	0
PSA3	255	0	0	0	0	0	0	0	0	0	0	0	0	0	0	0	0		0	0	0	0
RL10	214	0	0	0	0	0	0	0	0	0	0	0	0	0	0	0	0		0	0	0	0
PSB6	239	0	0	0	0	0	0	0	0	0	0	0	0	0	0	0	0		0	0	0	0
BLVRB	206	0	0	0	0	0	0	0	0	0	0	0	0	0	0	0	0		0	0	0	0
PRDX3	256	0	0	0	0	0	0	0	0	0	0	0	0	0	0	0	0		0	0	0	0
KPYR	574	0	0	0	0	0	0	0	0	0	0	0	0	0	0	0	0		0	0	0	0
METK2	395	0	0	0	0	0	0	0	0	0	0	0	0	0	0	0	0		0	0	0	0
TIA1	386	0	0	0	0	0	0	0	0	0	0	0	0	0	0	0	0		0	0	0	0
PUR9	592	0	0	0	0	0	0	0	0	0	0	0	0	0	0	0	0		0	0	0	0
GBP1	592	0	0	0	0	0	0	0	0	0	0	0	0	0	0	0	0		0	0	0	0
ELF1	619	0	0	0	0	0	0	0	0	0	0	0	0	0	0	0	0		0	0	0	0
LSP1	339	0	0	0	0	0	0	0	0	0	0	0	0	0	0	0	0		0	0	0	0
DUT	252	0	0	0	0	0	0	0	0	0	0	0	0	0	0	0	0		0	0	0	0
MRP1	1531	0	0	0	0	0	0	0	0	0	0	0	0	0	0	0	0		0	0	0	0
GLRX1	106	0	0	0	0	0	0	0	0	0	0	0	0	0	0	0	0		0	0	0	0
AHR	848	0	0	0	0	0	0	0	0	0	0	0	0	0	0	0	0		0	0	0	0
ARRC	388	0	0	0	0	0	0	0	0	0	0	0	0	0	0	0	0		0	0	0	0
GPX4	197	0	0	0	0	0	0	0	0	0	0	0	0	0	0	0	0		0	0	0	0
NUP62	522	0	0	0	0	0	0	0	0	0	0	0	0	0	0	0	0		0	0	0	0
TAGL2	199	0	0	0	0	0	0	0	0	0	0	0	0	0	0	0	0		0	0	0	0
SYUA	140	0	0	0	0	0	0	0	0	0	0	0	0	0	0	0	0		0	0	0	0
ETFB	255	0	0	0	0	0	0	0	0	0	0	0	0	0	0	0	0		0	0	0	0
AN32A	249	0	0	0	0	0	0	0	0	0	0	0	0	0	0	0	0		0	0	0	0
MDHC	334	0	0	0	0	0	0	0	0	0	0	0	0	0	0	0	0		0	0	0	0
MTOR	2549	0	0	0	0	0	0	0	0	0	0	0	0	0	0	0	0		0	0	0	0
CNDD3	1498	0	0	0	0	0	0	0	0	0	0	0	0	0	0	0	0		0	0	0	0
RL35	123	0	0	0	0	0	0	0	0	0	0	0	0	0	0	0	0		0	0	0	0
CBX5	191	0	0	0	0	0	0	0	0	0	0	0	0	0	0	0	0		0	0	0	0
UBP5	858	0	0	0	0	0	0	0	0	0	0	0	0	0	0	0	0		0	0	0	0
RL21	160	0	0	0	0	0	0	0	0	0	0	0	0	0	0	0	0		0	0	0	0
PRC2A	2157	0	0	0	0	0	0	0	0	0	0	0	0	0	0	0	0		0	0	0	0
RL34	117	0	0	0	0	0	0	0	0	0	0	0	0	0	0	0	0		0	0	0	0
CTCF	727	0	0	0	0	0	0	0	0	0	0	0	0	0	0	0	0		0	0	0	0
PSB3	205	0	0	0	0	0	0	0	0	0	0	0	0	0	0	0	0		0	0	0	0
PSB2	201	0	0	0	0	0	0	0	0	0	0	0	0	0	0	0	0		0	0	0	0
RBM25	843	0	0	0	0	0	0	0	0	0	0	0	0	0	0	0	0		0	0	0	0
EI2BB	351	0	0	0	0	0	0	0	0	0	0	0	0	0	0	0	0		0	0	0	0
HINT1	126	0	0	0	0	0	0	0	0	0	0	0	0	0	0	0	0		0	0	0	0
RBP2	3224	0	0	0	0	0	0	0	0	0	0	0	0	0	0	0	0		0	0	0	0
MRE11	708	0	0	0	0	0	0	0	0	0	0	0	0	0	0	0	0		0	0	0	0
GDIB	445	0	0	0	0	0	0	0	0	0	0	0	0	0	0	0	0		0	0	0	0
AMPM2	478	0	0	0	0	0	0	0	0	0	0	0	0	0	0	0	0		0	0	0	0
FXR2	673	0	0	0	0	0	0	0	0	0	0	0	0	0	0	0	0		0	0	0	0
CASP5	434	0	0	0	0	0	0	0	0	0	0	0	0	0	0	0	0		0	0	0	0
GDIR1	204	0	0	0	0	0	0	0	0	0	0	0	0	0	0	0	0		0	0	0	0
KAD2	239	0	0	0	0	0	0	0	0	0	0	0	0	0	0	0	0		0	0	0	0
PSMD4	377	0	0	0	0	0	0	0	0	0	0	0	0	0	0	0	0		0	0	0	0
NDUV3	108	0	0	0	0	0	0	0	0	0	0	0	0	0	0	0	0		0	0	0	0
IF6	245	0	0	0	0	0	0	0	0	0	0	0	0	0	0	0	0		0	0	0	0
NU107	925	0	0	0	0	0	0	0	0	0	0	0	0	0	0	0	0		0	0	0	0
PSA6	246	0	0	0	0	0	0	0	0	0	0	0	0	0	0	0	0		0	0	0	0
RAB4B	213	0	0	0	0	0	0	0	0	0	0	0	0	0	0	0	0		0	0	0	0
RL27	136	0	0	0	0	0	0	0	0	0	0	0	0	0	0	0	0		0	0	0	0
NTF2	127	0	0	0	0	0	0	0	0	0	0	0	0	0	0	0	0		0	0	0	0
RS15A	130	0	0	0	0	0	0	0	0	0	0	0	0	0	0	0	0		0	0	0	0
RS18	152	0	0	0	0	0	0	0	0	0	0	0	0	0	0	0	0		0	0	0	0
RS13	151	0	0	0	0	0	0	0	0	0	0	0	0	0	0	0	0		0	0	0	0
RAB1A	205	0	0	0	0	0	0	0	0	0	0	0	0	0	0	0	0		0	0	0	0
RS15	145	0	0	0	0	0	0	0	0	0	0	0	0	0	0	0	0		0	0	0	0
RS26	115	0	0	0	0	0	0	0	0	0	0	0	0	0	0	0	0		0	0	0	0
RS30	59	0	0	0	0	0	0	0	0	0	0	0	0	0	0	0	0		0	0	0	0
RAC1	192	0	0	0	0	0	0	0	0	0	0	0	0	0	0	0	0		0	0	0	0
SUMO1	101	0	0	0	0	0	0	0	0	0	0	0	0	0	0	0	0		0	0	0	0
RL38	70	0	0	0	0	0	0	0	0	0	0	0	0	0	0	0	0		0	0	0	0
ACTS	377	0	0	0	0	0	0	0	0	0	0	0	0	0	0	0	0		0	0	0	0
HBA	142	0	0	0	0	0	0	0	0	0	0	0	0	0	0	0	0		0	0	0	0
MAP1A	2803	0	0	0	0	0	0	0	0	0	0	0	0	0	0	0	0		0	0	0	0
RL24	157	0	0	0	0	0	0	0	0	0	0	0	0	0	0	0	0		0	0	0	0
RL36A	106	0	0	0	0	0	0	0	0	0	0	0	0	0	0	0	0		0	0	0	0
CBX1	185	0	0	0	0	0	0	0	0	0	0	0	0	0	0	0	0		0	0	0	0
H33	136	0	0	0	0	0	0	0	0	0	0	0	0	0	0	0	0		0	0	0	0
CYC	105	0	0	0	0	0	0	0	0	0	0	0	0	0	0	0	0		0	0	0	0
TFAM	246	0	0	0	0	0	0	0	0	0	0	0	0	0	0	0	0		0	0	0	0
PURA	322	0	0	0	0	0	0	0	0	0	0	0	0	0	0	0	0		0	0	0	0
U2AF1	240	0	0	0	0	0	0	0	0	0	0	0	0	0	0	0	0		0	0	0	0
SET	290	0	0	0	0	0	0	0	0	0	0	0	0	0	0	0	0		0	0	0	0
RUNX1	453	0	0	0	0	0	0	0	0	0	0	0	0	0	0	0	0		0	0	0	0
NC2B	176	0	0	0	0	0	0	0	0	0	0	0	0	0	0	0	0		0	0	0	0
OTUD4	1114	0	0	0	0	0	0	0	0	0	0	0	0	0	0	0	0		0	0	0	0
SP3	781	0	0	0	0	0	0	0	0	0	0	0	0	0	0	0	0		0	0	0	0
RL18A	176	0	0	0	0	0	0	0	0	0	0	0	0	0	0	0	0		0	0	0	0
SSBP	148	0	0	0	0	0	0	0	0	0	0	0	0	0	0	0	0		0	0	0	0
EF1A2	463	0	0	0	0	0	0	0	0	0	0	0	0	0	0	0	0		0	0	0	0
FMR1	632	0	0	0	0	0	0	0	0	0	0	0	0	0	0	0	0		0	0	0	0
RL18	188	0	0	0	0	0	0	0	0	0	0	0	0	0	0	0	0		0	0	0	0
GOGA2	1002	0	0	0	0	0	0	0	0	0	0	0	0	0	0	0	0		0	0	0	0
TBC8B	1120	0	0	0	0	0	0	0	0	0	0	0	0	0	0	0	0		0	0	0	0
NEXN	675	0	0	0	0	0	0	0	0	0	0	0	0	0	0	0	0		0	0	0	0
NFIA	509	0	0	0	0	0	0	0	0	0	0	0	0	0	0	0	0		0	0	0	0
SFSWA	951	0	0	0	0	0	0	0	0	0	0	0	0	0	0	0	0		0	0	0	0
CHD3	2000	0	0	0	0	0	0	0	0	0	0	0	0	0	0	0	0		0	0	0	0
IFRD2	506	0	0	0	0	0	0	0	0	0	0	0	0	0	0	0	0		0	0	0	0
MYO1E	1108	0	0	0	0	0	0	0	0	0	0	0	0	0	0	0	0		0	0	0	0
RED	557	0	0	0	0	0	0	0	0	0	0	0	0	0	0	0	0		0	0	0	0
EI2BE	721	0	0	0	0	0	0	0	0	0	0	0	0	0	0	0	0		0	0	0	0
PRDX4	271	0	0	0	0	0	0	0	0	0	0	0	0	0	0	0	0		0	0	0	0
PABP4	644	0	0	0	0	0	0	0	0	0	0	0	0	0	0	0	0		0	0	0	0
PPIG	754	0	0	0	0	0	0	0	0	0	0	0	0	0	0	0	0		0	0	0	0
BLMH	455	0	0	0	0	0	0	0	0	0	0	0	0	0	0	0	0		0	0	0	0
BOP1	746	0	0	0	0	0	0	0	0	0	0	0	0	0	0	0	0		0	0	0	0
TTL12	644	0	0	0	0	0	0	0	0	0	0	0	0	0	0	0	0		0	0	0	0
EI2BA	305	0	0	0	0	0	0	0	0	0	0	0	0	0	0	0	0		0	0	0	0
ELOA1	798	0	0	0	0	0	0	0	0	0	0	0	0	0	0	0	0		0	0	0	0
GNA13	377	0	0	0	0	0	0	0	0	0	0	0	0	0	0	0	0		0	0	0	0
RRP1B	758	0	0	0	0	0	0	0	0	0	0	0	0	0	0	0	0		0	0	0	0
LASP1	261	0	0	0	0	0	0	0	0	0	0	0	0	0	0	0	0		0	0	0	0
DPOD3	466	0	0	0	0	0	0	0	0	0	0	0	0	0	0	0	0		0	0	0	0
POSTN	836	0	0	0	0	0	0	0	0	0	0	0	0	0	0	0	0		0	0	0	0
PA1B3	231	0	0	0	0	0	0	0	0	0	0	0	0	0	0	0	0		0	0	0	0
PLEC	4684	0	0	0	0	0	0	0	0	0	0	0	0	0	0	0	0		0	0	0	0
PCM1	2024	0	0	0	0	0	0	0	0	0	0	0	0	0	0	0	0		0	0	0	0
IPYR	289	0	0	0	0	0	0	0	0	0	0	0	0	0	0	0	0		0	0	0	0
TEBP	160	0	0	0	0	0	0	0	0	0	0	0	0	0	0	0	0		0	0	0	0
PTPA	358	0	0	0	0	0	0	0	0	0	0	0	0	0	0	0	0		0	0	0	0
TOM20	145	0	0	0	0	0	0	0	0	0	0	0	0	0	0	0	0		0	0	0	0
PP1R7	360	0	0	0	0	0	0	0	0	0	0	0	0	0	0	0	0		0	0	0	0
MED22	200	0	0	0	0	0	0	0	0	0	0	0	0	0	0	0	0		0	0	0	0
TAF1A	450	0	0	0	0	0	0	0	0	0	0	0	0	0	0	0	0		0	0	0	0
NEDD8	81	0	0	0	0	0	0	0	0	0	0	0	0	0	0	0	0		0	0	0	0
KCC4	473	0	0	0	0	0	0	0	0	0	0	0	0	0	0	0	0		0	0	0	0
SMN	294	0	0	0	0	0	0	0	0	0	0	0	0	0	0	0	0		0	0	0	0
IF16	785	0	0	0	0	0	0	0	0	0	0	0	0	0	0	0	0		0	0	0	0
MTHSD	383	0	0	0	0	0	0	0	0	0	0	0	0	0	0	0	0		0	0	0	0
RA1L2	320	0	0	0	0	0	0	0	0	0	0	0	0	0	0	0	0		0	0	0	0
CHD9	2897	0	0	0	0	0	0	0	0	0	0	0	0	0	0	0	0		0	0	0	0
ARI4B	1312	0	0	0	0	0	0	0	0	0	0	0	0	0	0	0	0		0	0	0	0
RHG15	475	0	0	0	0	0	0	0	0	0	0	0	0	0	0	0	0		0	0	0	0
FSIP2	6907	0	0	0	0	0	0	0	0	0	0	0	0	0	0	0	0		0	0	0	0
DJC21	531	0	0	0	0	0	0	0	0	0	0	0	0	0	0	0	0		0	0	0	0
FA76B	339	0	0	0	0	0	0	0	0	0	0	0	0	0	0	0	0		0	0	0	0
SAMD9	1589	0	0	0	0	0	0	0	0	0	0	0	0	0	0	0	0		0	0	0	0
TM63B	832	0	0	0	0	0	0	0	0	0	0	0	0	0	0	0	0		0	0	0	0
UBAP2	1119	0	0	0	0	0	0	0	0	0	0	0	0	0	0	0	0		0	0	0	0
RNH2B	312	0	0	0	0	0	0	0	0	0	0	0	0	0	0	0	0		0	0	0	0
RIF1	2472	0	0	0	0	0	0	0	0	0	0	0	0	0	0	0	0		0	0	0	0
KLD7A	777	0	0	0	0	0	0	0	0	0	0	0	0	0	0	0	0		0	0	0	0
PR38B	546	0	0	0	0	0	0	0	0	0	0	0	0	0	0	0	0		0	0	0	0
CPZIP	416	0	0	0	0	0	0	0	0	0	0	0	0	0	0	0	0		0	0	0	0
CX057	855	0	0	0	0	0	0	0	0	0	0	0	0	0	0	0	0		0	0	0	0
RL22L	122	0	0	0	0	0	0	0	0	0	0	0	0	0	0	0	0		0	0	0	0
PDXD1	788	0	0	0	0	0	0	0	0	0	0	0	0	0	0	0	0		0	0	0	0
RSBNL	846	0	0	0	0	0	0	0	0	0	0	0	0	0	0	0	0		0	0	0	0
POTEE	1075	0	0	0	0	0	0	0	0	0	0	0	0	0	0	0	0		0	0	0	0
BAKOR	492	0	0	0	0	0	0	0	0	0	0	0	0	0	0	0	0		0	0	0	0
TBA1A	451	0	0	0	0	0	0	0	0	0	0	0	0	0	0	0	0		0	0	0	0
RS27L	84	0	0	0	0	0	0	0	0	0	0	0	0	0	0	0	0		0	0	0	0
EIF3M	374	0	0	0	0	0	0	0	0	0	0	0	0	0	0	0	0		0	0	0	0
CV029	364	0	0	0	0	0	0	0	0	0	0	0	0	0	0	0	0		0	0	0	0
DHX29	1369	0	0	0	0	0	0	0	0	0	0	0	0	0	0	0	0		0	0	0	0
RBBP6	1792	0	0	0	0	0	0	0	0	0	0	0	0	0	0	0	0		0	0	0	0
UBE3D	389	0	0	0	0	0	0	0	0	0	0	0	0	0	0	0	0		0	0	0	0
ZER1	766	0	0	0	0	0	0	0	0	0	0	0	0	0	0	0	0		0	0	0	0
TSYL5	417	0	0	0	0	0	0	0	0	0	0	0	0	0	0	0	0		0	0	0	0
CIR1	450	0	0	0	0	0	0	0	0	0	0	0	0	0	0	0	0		0	0	0	0
CNDG2	1143	0	0	0	0	0	0	0	0	0	0	0	0	0	0	0	0		0	0	0	0
AHNK2	5795	0	0	0	0	0	0	0	0	0	0	0	0	0	0	0	0		0	0	0	0
CM029	164	0	0	0	0	0	0	0	0	0	0	0	0	0	0	0	0		0	0	0	0
ANKH1	2542	0	0	0	0	0	0	0	0	0	0	0	0	0	0	0	0		0	0	0	0
SIR2	389	0	0	0	0	0	0	0	0	0	0	0	0	0	0	0	0		0	0	0	0
BAP18	172	0	0	0	0	0	0	0	0	0	0	0	0	0	0	0	0		0	0	0	0
TTC40	2715	0	0	0	0	0	0	0	0	0	0	0	0	0	0	0	0		0	0	0	0
SELH	122	0	0	0	0	0	0	0	0	0	0	0	0	0	0	0	0		0	0	0	0
CP4X1	509	0	0	0	0	0	0	0	0	0	0	0	0	0	0	0	0		0	0	0	0
INT1	2190	0	0	0	0	0	0	0	0	0	0	0	0	0	0	0	0		0	0	0	0
ABD12	398	0	0	0	0	0	0	0	0	0	0	0	0	0	0	0	0		0	0	0	0
PIAS4	510	0	0	0	0	0	0	0	0	0	0	0	0	0	0	0	0		0	0	0	0
ASCC3	2202	0	0	0	0	0	0	0	0	0	0	0	0	0	0	0	0		0	0	0	0
MMGT1	131	0	0	0	0	0	0	0	0	0	0	0	0	0	0	0	0		0	0	0	0
NKAP	415	0	0	0	0	0	0	0	0	0	0	0	0	0	0	0	0		0	0	0	0
RP25L	163	0	0	0	0	0	0	0	0	0	0	0	0	0	0	0	0		0	0	0	0
RNF10	811	0	0	0	0	0	0	0	0	0	0	0	0	0	0	0	0		0	0	0	0
UBR7	425	0	0	0	0	0	0	0	0	0	0	0	0	0	0	0	0		0	0	0	0
GBP7	638	0	0	0	0	0	0	0	0	0	0	0	0	0	0	0	0		0	0	0	0
CAMKV	501	0	0	0	0	0	0	0	0	0	0	0	0	0	0	0	0		0	0	0	0
DYHC2	4307	0	0	0	0	0	0	0	0	0	0	0	0	0	0	0	0		0	0	0	0
TRI58	486	0	0	0	0	0	0	0	0	0	0	0	0	0	0	0	0		0	0	0	0
PROF4	129	0	0	0	0	0	0	0	0	0	0	0	0	0	0	0	0		0	0	0	0
INADL	1801	0	0	0	0	0	0	0	0	0	0	0	0	0	0	0	0		0	0	0	0
THAP6	222	0	0	0	0	0	0	0	0	0	0	0	0	0	0	0	0		0	0	0	0
PERP1	189	0	0	0	0	0	0	0	0	0	0	0	0	0	0	0	0		0	0	0	0
TRUB1	349	0	0	0	0	0	0	0	0	0	0	0	0	0	0	0	0		0	0	0	0
P66B	593	0	0	0	0	0	0	0	0	0	0	0	0	0	0	0	0		0	0	0	0
BBX	941	0	0	0	0	0	0	0	0	0	0	0	0	0	0	0	0		0	0	0	0
TITIN	34350	0	0	0	0	0	0	0	0	0	0	0	0	0	0	0	0		0	0	0	0
PSMF1	271	0	0	0	0	0	0	0	0	0	0	0	0	0	0	0	0		0	0	0	0
AP3S1	193	0	0	0	0	0	0	0	0	0	0	0	0	0	0	0	0		0	0	0	0
GCN1L	2671	0	0	0	0	0	0	0	0	0	0	0	0	0	0	0	0		0	0	0	0
RT31	395	0	0	0	0	0	0	0	0	0	0	0	0	0	0	0	0		0	0	0	0
AN32B	251	0	0	0	0	0	0	0	0	0	0	0	0	0	0	0	0		0	0	0	0
GPKOW	476	0	0	0	0	0	0	0	0	0	0	0	0	0	0	0	0		0	0	0	0
TM230	120	0	0	0	0	0	0	0	0	0	0	0	0	0	0	0	0		0	0	0	0
MOB3A	217	0	0	0	0	0	0	0	0	0	0	0	0	0	0	0	0		0	0	0	0
EFHD2	240	0	0	0	0	0	0	0	0	0	0	0	0	0	0	0	0		0	0	0	0
RSRC1	334	0	0	0	0	0	0	0	0	0	0	0	0	0	0	0	0		0	0	0	0
THOC3	351	0	0	0	0	0	0	0	0	0	0	0	0	0	0	0	0		0	0	0	0
S35E1	410	0	0	0	0	0	0	0	0	0	0	0	0	0	0	0	0		0	0	0	0
ZFR	1074	0	0	0	0	0	0	0	0	0	0	0	0	0	0	0	0		0	0	0	0
ANM6	375	0	0	0	0	0	0	0	0	0	0	0	0	0	0	0	0		0	0	0	0
CCD43	224	0	0	0	0	0	0	0	0	0	0	0	0	0	0	0	0		0	0	0	0
PURB	312	0	0	0	0	0	0	0	0	0	0	0	0	0	0	0	0		0	0	0	0
HHIP	700	0	0	0	0	0	0	0	0	0	0	0	0	0	0	0	0		0	0	0	0
SRPK1	655	0	0	0	0	0	0	0	0	0	0	0	0	0	0	0	0		0	0	0	0
STRBP	672	0	0	0	0	0	0	0	0	0	0	0	0	0	0	0	0		0	0	0	0
POP1	1024	0	0	0	0	0	0	0	0	0	0	0	0	0	0	0	0		0	0	0	0
EBP2	306	0	0	0	0	0	0	0	0	0	0	0	0	0	0	0	0		0	0	0	0
CS043	176	0	0	0	0	0	0	0	0	0	0	0	0	0	0	0	0		0	0	0	0
TXD17	123	0	0	0	0	0	0	0	0	0	0	0	0	0	0	0	0		0	0	0	0
CG050	194	0	0	0	0	0	0	0	0	0	0	0	0	0	0	0	0		0	0	0	0
TRI56	755	0	0	0	0	0	0	0	0	0	0	0	0	0	0	0	0		0	0	0	0
UBAC1	405	0	0	0	0	0	0	0	0	0	0	0	0	0	0	0	0		0	0	0	0
CNPY3	278	0	0	0	0	0	0	0	0	0	0	0	0	0	0	0	0		0	0	0	0
DIDO1	2240	0	0	0	0	0	0	0	0	0	0	0	0	0	0	0	0		0	0	0	0
MED10	135	0	0	0	0	0	0	0	0	0	0	0	0	0	0	0	0		0	0	0	0
NUPL1	599	0	0	0	0	0	0	0	0	0	0	0	0	0	0	0	0		0	0	0	0
TR61B	477	0	0	0	0	0	0	0	0	0	0	0	0	0	0	0	0		0	0	0	0
DDA1	102	0	0	0	0	0	0	0	0	0	0	0	0	0	0	0	0		0	0	0	0
LS14B	385	0	0	0	0	0	0	0	0	0	0	0	0	0	0	0	0		0	0	0	0
HINT2	163	0	0	0	0	0	0	0	0	0	0	0	0	0	0	0	0		0	0	0	0
PDIP3	421	0	0	0	0	0	0	0	0	0	0	0	0	0	0	0	0		0	0	0	0
REN3B	483	0	0	0	0	0	0	0	0	0	0	0	0	0	0	0	0		0	0	0	0
CEP44	390	0	0	0	0	0	0	0	0	0	0	0	0	0	0	0	0		0	0	0	0
B3GN4	378	0	0	0	0	0	0	0	0	0	0	0	0	0	0	0	0		0	0	0	0
PITH1	211	0	0	0	0	0	0	0	0	0	0	0	0	0	0	0	0		0	0	0	0
TOLIP	274	0	0	0	0	0	0	0	0	0	0	0	0	0	0	0	0		0	0	0	0
5NT3	336	0	0	0	0	0	0	0	0	0	0	0	0	0	0	0	0		0	0	0	0
HDHD2	259	0	0	0	0	0	0	0	0	0	0	0	0	0	0	0	0		0	0	0	0
RAB1B	201	0	0	0	0	0	0	0	0	0	0	0	0	0	0	0	0		0	0	0	0
RBM38	239	0	0	0	0	0	0	0	0	0	0	0	0	0	0	0	0		0	0	0	0
GL8D2	349	0	0	0	0	0	0	0	0	0	0	0	0	0	0	0	0		0	0	0	0
PPIL3	161	0	0	0	0	0	0	0	0	0	0	0	0	0	0	0	0		0	0	0	0
IF3M	278	0	0	0	0	0	0	0	0	0	0	0	0	0	0	0	0		0	0	0	0
BOLA2	86	0	0	0	0	0	0	0	0	0	0	0	0	0	0	0	0		0	0	0	0
GAPR1	154	0	0	0	0	0	0	0	0	0	0	0	0	0	0	0	0		0	0	0	0
CCD86	360	0	0	0	0	0	0	0	0	0	0	0	0	0	0	0	0		0	0	0	0
YTDC2	1430	0	0	0	0	0	0	0	0	0	0	0	0	0	0	0	0		0	0	0	0
MET17	456	0	0	0	0	0	0	0	0	0	0	0	0	0	0	0	0		0	0	0	0
BRD9	597	0	0	0	0	0	0	0	0	0	0	0	0	0	0	0	0		0	0	0	0
ANKZ1	726	0	0	0	0	0	0	0	0	0	0	0	0	0	0	0	0		0	0	0	0
CSN7B	264	0	0	0	0	0	0	0	0	0	0	0	0	0	0	0	0		0	0	0	0
PKHA2	425	0	0	0	0	0	0	0	0	0	0	0	0	0	0	0	0		0	0	0	0
CBX8	389	0	0	0	0	0	0	0	0	0	0	0	0	0	0	0	0		0	0	0	0
CHD8	2581	0	0	0	0	0	0	0	0	0	0	0	0	0	0	0	0		0	0	0	0
EI2BG	452	0	0	0	0	0	0	0	0	0	0	0	0	0	0	0	0		0	0	0	0
DPOE3	147	0	0	0	0	0	0	0	0	0	0	0	0	0	0	0	0		0	0	0	0
BMP2K	1161	0	0	0	0	0	0	0	0	0	0	0	0	0	0	0	0		0	0	0	0
ZCHC3	404	0	0	0	0	0	0	0	0	0	0	0	0	0	0	0	0		0	0	0	0
STAU2	570	0	0	0	0	0	0	0	0	0	0	0	0	0	0	0	0		0	0	0	0
ARGL1	273	0	0	0	0	0	0	0	0	0	0	0	0	0	0	0	0		0	0	0	0
CHCH3	227	0	0	0	0	0	0	0	0	0	0	0	0	0	0	0	0		0	0	0	0
CARF	580	0	0	0	0	0	0	0	0	0	0	0	0	0	0	0	0		0	0	0	0
AATF	560	0	0	0	0	0	0	0	0	0	0	0	0	0	0	0	0		0	0	0	0
TMOD3	352	0	0	0	0	0	0	0	0	0	0	0	0	0	0	0	0		0	0	0	0
GTSE1	720	0	0	0	0	0	0	0	0	0	0	0	0	0	0	0	0		0	0	0	0
E2AK3	1116	0	0	0	0	0	0	0	0	0	0	0	0	0	0	0	0		0	0	0	0
CC167	97	0	0	0	0	0	0	0	0	0	0	0	0	0	0	0	0		0	0	0	0
HCN3	774	0	0	0	0	0	0	0	0	0	0	0	0	0	0	0	0		0	0	0	0
ZNFX1	1918	0	0	0	0	0	0	0	0	0	0	0	0	0	0	0	0		0	0	0	0
SYLC	1176	0	0	0	0	0	0	0	0	0	0	0	0	0	0	0	0		0	0	0	0
NYNRI	1898	0	0	0	0	0	0	0	0	0	0	0	0	0	0	0	0		0	0	0	0
CPNE7	633	0	0	0	0	0	0	0	0	0	0	0	0	0	0	0	0		0	0	0	0
DNJB4	337	0	0	0	0	0	0	0	0	0	0	0	0	0	0	0	0		0	0	0	0
TRI10	481	0	0	0	0	0	0	0	0	0	0	0	0	0	0	0	0		0	0	0	0
DAXX	740	0	0	0	0	0	0	0	0	0	0	0	0	0	0	0	0		0	0	0	0
CGBP1	167	0	0	0	0	0	0	0	0	0	0	0	0	0	0	0	0		0	0	0	0
UBQL2	624	0	0	0	0	0	0	0	0	0	0	0	0	0	0	0	0		0	0	0	0
SCOC	159	0	0	0	0	0	0	0	0	0	0	0	0	0	0	0	0		0	0	0	0
LEF1	399	0	0	0	0	0	0	0	0	0	0	0	0	0	0	0	0		0	0	0	0
DBNL	430	0	0	0	0	0	0	0	0	0	0	0	0	0	0	0	0		0	0	0	0
IKZF2	526	0	0	0	0	0	0	0	0	0	0	0	0	0	0	0	0		0	0	0	0
MYH13	1938	0	0	0	0	0	0	0	0	0	0	0	0	0	0	0	0		0	0	0	0
CDV3	258	0	0	0	0	0	0	0	0	0	0	0	0	0	0	0	0		0	0	0	0
ZN346	294	0	0	0	0	0	0	0	0	0	0	0	0	0	0	0	0		0	0	0	0
MAGD2	606	0	0	0	0	0	0	0	0	0	0	0	0	0	0	0	0		0	0	0	0
CSN3	423	0	0	0	0	0	0	0	0	0	0	0	0	0	0	0	0		0	0	0	0
PP6R1	881	0	0	0	0	0	0	0	0	0	0	0	0	0	0	0	0		0	0	0	0
UBP22	525	0	0	0	0	0	0	0	0	0	0	0	0	0	0	0	0		0	0	0	0
CD11A	783	0	0	0	0	0	0	0	0	0	0	0	0	0	0	0	0		0	0	0	0
RUVB1	456	0	0	0	0	0	0	0	0	0	0	0	0	0	0	0	0		0	0	0	0
FYV1	2098	0	0	0	0	0	0	0	0	0	0	0	0	0	0	0	0		0	0	0	0
TPPC8	1435	0	0	0	0	0	0	0	0	0	0	0	0	0	0	0	0		0	0	0	0
RT28	187	0	0	0	0	0	0	0	0	0	0	0	0	0	0	0	0		0	0	0	0
YBOX2	364	0	0	0	0	0	0	0	0	0	0	0	0	0	0	0	0		0	0	0	0
MIP18	163	0	0	0	0	0	0	0	0	0	0	0	0	0	0	0	0		0	0	0	0
NOC2L	749	0	0	0	0	0	0	0	0	0	0	0	0	0	0	0	0		0	0	0	0
RL36	105	0	0	0	0	0	0	0	0	0	0	0	0	0	0	0	0		0	0	0	0
CHTOP	248	0	0	0	0	0	0	0	0	0	0	0	0	0	0	0	0		0	0	0	0
MTF2	593	0	0	0	0	0	0	0	0	0	0	0	0	0	0	0	0		0	0	0	0
HECD4	3996	0	0	0	0	0	0	0	0	0	0	0	0	0	0	0	0		0	0	0	0
F179B	1720	0	0	0	0	0	0	0	0	0	0	0	0	0	0	0	0		0	0	0	0
TBL2	447	0	0	0	0	0	0	0	0	0	0	0	0	0	0	0	0		0	0	0	0
RBM8A	174	0	0	0	0	0	0	0	0	0	0	0	0	0	0	0	0		0	0	0	0
NUBP2	271	0	0	0	0	0	0	0	0	0	0	0	0	0	0	0	0		0	0	0	0
LRRF2	721	0	0	0	0	0	0	0	0	0	0	0	0	0	0	0	0		0	0	0	0
MYH4	1939	0	0	0	0	0	0	0	0	0	0	0	0	0	0	0	0		0	0	0	0
DC1L1	523	0	0	0	0	0	0	0	0	0	0	0	0	0	0	0	0		0	0	0	0
OAS3	1087	0	0	0	0	0	0	0	0	0	0	0	0	0	0	0	0		0	0	0	0
EP2A2	344	0	0	0	0	0	0	0	0	0	0	0	0	1	0	0	1		0	1	0	1
BACH	380	0	0	0	0	0	0	0	0	0	1	0	1	0	0	0	0		0	1	0	1
PSD12	456	0	0	0	0	0	0	0	0	0	0	0	0	0	1	0	1		0	1	0	1
EIF3F	357	0	0	0	0	0	0	0	0	0	1	0	1	0	0	0	0		0	1	0	1
SAP18	153	0	0	0	0	0	0	0	0	0	0	0	0	1	0	0	1		0	1	0	1
UBE2C	179	0	0	0	0	0	0	0	0	0	1	0	1	0	0	0	0		0	1	0	1
ARI1A	2285	0	0	0	0	0	0	0	0	1	0	0	1	0	0	0	0		0	1	0	1
TOR1A	332	0	0	0	0	0	0	0	0	0	1	0	1	0	0	0	0		0	1	0	1
PDCD5	125	0	0	0	0	0	0	0	0	0	0	1	1	0	0	0	0		0	1	0	1
AURKA	403	0	0	0	0	0	0	0	0	0	1	0	1	0	0	0	0		0	1	0	1
MYPT1	1030	0	0	0	0	0	0	0	0	1	0	0	1	0	0	0	0		0	1	0	1
RPA34	510	0	0	0	0	0	0	0	0	0	0	0	0	0	0	1	1		0	1	0	1
PPIH	177	0	0	0	0	0	0	0	0	0	0	0	0	1	0	0	1		0	1	0	1
NDUB3	98	0	0	0	0	0	0	0	0	1	0	0	1	0	0	0	0		0	1	0	1
BUB3	328	0	0	0	0	0	0	0	0	0	0	0	0	0	1	0	1		0	1	0	1
U3IP2	475	0	0	0	0	0	0	0	0	0	1	0	1	0	0	0	0		0	1	0	1
MED14	1454	0	0	0	0	0	0	0	0	0	0	1	1	0	0	0	0		0	1	0	1
H2B1K	126	0	0	0	0	0	0	0	0	0	0	0	0	0	0	1	1		0	1	0	1
DNJB6	326	0	0	0	0	0	0	0	0	0	1	0	1	0	0	0	0		0	1	0	1
NDUS6	124	0	0	0	0	0	0	0	0	0	0	0	0	1	0	0	1		0	1	0	1
TADA3	432	0	0	0	0	0	0	0	0	1	0	0	1	0	0	0	0		0	1	0	1
PRKRA	313	0	0	0	0	0	0	0	0	0	0	1	1	0	0	0	0		0	1	0	1
PSD10	226	0	0	0	0	0	0	0	0	0	1	0	1	0	0	0	0		0	1	0	1
MPDZ	2070	0	0	0	0	0	0	0	0	0	0	1	1	0	0	0	0		0	1	0	1
SASH3	380	0	0	0	0	0	0	0	0	1	0	0	1	0	0	0	0		0	1	0	1
UBP19	1318	0	0	0	0	0	0	0	0	1	0	0	1	0	0	0	0		0	1	0	1
NDUB4	129	0	0	0	0	0	0	0	0	0	1	0	1	0	0	0	0		0	1	0	1
CELF2	508	0	0	0	0	0	0	0	0	0	1	0	1	0	0	0	0		0	1	0	1
AHSA1	338	0	0	0	0	0	0	0	0	0	1	0	1	0	0	0	0		0	1	0	1
PARN	639	0	0	0	0	0	0	0	0	1	0	0	1	0	0	0	0		0	1	0	1
TTC4	387	0	0	0	0	0	0	0	0	0	0	1	1	0	0	0	0		0	1	0	1
PLMN	810	0	0	0	0	0	0	0	0	0	0	1	1	0	0	0	0		0	1	0	1
K1C14	472	0	0	0	0	0	0	0	0	0	1	0	1	0	0	0	0		0	1	0	1
K2C6B	564	0	0	0	0	0	0	0	0	0	1	0	1	0	0	0	0		0	1	0	1
SAP	524	0	0	0	0	0	0	0	0	0	0	1	1	0	0	0	0		0	1	0	1
CATG	255	0	0	0	0	0	0	0	0	0	0	1	1	0	0	0	0		0	1	0	1
THIK	424	0	0	0	0	0	0	0	0	0	1	0	1	0	0	0	0		0	1	0	1
RO60	538	0	0	0	0	0	0	0	0	0	0	1	1	0	0	0	0		0	1	0	1
COX41	169	0	0	0	0	0	0	0	0	1	0	0	1	0	0	0	0		0	1	0	1
PDIA4	645	0	0	0	0	0	0	0	0	0	0	1	1	0	0	0	0		0	1	0	1
GYS1	737	0	0	0	0	0	0	0	0	0	0	0	0	0	1	0	1		0	1	0	1
GLNA	373	0	0	0	0	0	0	0	0	1	0	0	1	0	0	0	0		0	1	0	1
UBF1	764	0	0	0	0	0	0	0	0	0	0	1	1	0	0	0	0		0	1	0	1
IBP2	325	0	0	0	0	0	0	0	0	1	0	0	1	0	0	0	0		0	1	0	1
RL17	184	0	0	0	0	0	0	0	0	0	0	1	1	0	0	0	0		0	1	0	1
DNLI1	919	0	0	0	0	0	0	0	0	0	1	0	1	0	0	0	0		0	1	0	1
E2AK2	551	0	0	0	0	0	0	0	0	0	0	1	1	0	0	0	0		0	1	0	1
ANXA7	488	0	0	0	0	0	0	0	0	0	0	0	0	0	0	1	1		0	1	0	1
AT5F1	256	0	0	0	0	0	0	0	0	0	1	0	1	0	0	0	0		0	1	0	1
CALR	417	0	0	0	0	0	0	0	0	0	1	0	1	0	0	0	0		0	1	0	1
PRDX6	224	0	0	0	0	0	0	0	0	0	0	0	0	0	1	0	1		0	1	0	1
ECHM	290	0	0	0	0	0	0	0	0	0	0	0	0	0	0	1	1		0	1	0	1
2AAB	601	0	0	0	0	0	0	0	0	0	1	0	1	0	0	0	0		0	1	0	1
1C02	366	0	0	0	0	0	0	0	0	1	0	0	1	0	0	0	0		0	1	0	1
AMRP	357	0	0	0	0	0	0	0	0	0	0	0	0	0	0	1	1		0	1	0	1
PRDX2	198	0	0	0	0	0	0	0	0	0	0	0	0	0	0	1	1		0	1	0	1
HS71L	641	0	0	0	0	0	0	0	0	1	0	0	1	0	0	0	0		0	1	0	1
PTN7	360	0	0	0	0	0	0	0	0	0	0	1	1	0	0	0	0		0	1	0	1
RFC2	354	0	0	0	0	0	0	0	0	1	0	0	1	0	0	0	0		0	1	0	1
VATA	617	0	0	0	0	0	0	0	0	0	0	0	0	0	1	0	1		0	1	0	1
CAPG	348	0	0	0	0	0	0	0	0	0	0	1	1	0	0	0	0		0	1	0	1
STAT3	770	0	0	0	0	0	0	0	0	0	1	0	1	0	0	0	0		0	1	0	1
RS27	84	0	0	0	0	0	0	0	0	0	0	0	0	0	1	0	1		0	1	0	1
LIS1	410	0	0	0	0	0	0	0	0	0	1	0	1	0	0	0	0		0	1	0	1
SSRA	286	0	0	0	0	0	0	0	0	0	1	0	1	0	0	0	0		0	1	0	1
RANG	201	0	0	0	0	0	0	0	0	0	0	1	1	0	0	0	0		0	1	0	1
RL28	137	0	0	0	0	0	0	0	0	0	0	1	1	0	0	0	0		0	1	0	1
RS10	165	0	0	0	0	0	0	0	0	0	0	0	0	0	1	0	1		0	1	0	1
CD97	835	0	0	0	0	0	0	0	0	1	0	0	1	0	0	0	0		0	1	0	1
PRI1	420	0	0	0	0	0	0	0	0	1	0	0	1	0	0	0	0		0	1	0	1
ACADV	655	0	0	0	0	0	0	0	0	0	1	0	1	0	0	0	0		0	1	0	1
GSK3A	483	0	0	0	0	0	0	0	0	0	1	0	1	0	0	0	0		0	1	0	1
DNLI3	1009	0	0	0	0	0	0	0	0	0	1	0	1	0	0	0	0		0	1	0	1
DNLI4	911	0	0	0	0	0	0	0	0	0	1	0	1	0	0	0	0		0	1	0	1
RAB28	221	0	0	0	0	0	0	0	0	1	0	0	1	0	0	0	0		0	1	0	1
BAP31	246	0	0	0	0	0	0	0	0	1	0	0	1	0	0	0	0		0	1	0	1
BIEA	296	0	0	0	0	0	0	0	0	0	0	0	0	0	0	1	1		0	1	0	1
CASP7	303	0	0	0	0	0	0	0	0	1	0	0	1	0	0	0	0		0	1	0	1
SCOT1	520	0	0	0	0	0	0	0	0	0	0	0	0	0	1	0	1		0	1	0	1
ATPK	94	0	0	0	0	0	0	0	0	0	1	0	1	0	0	0	0		0	1	0	1
CD81	236	0	0	0	0	0	0	0	0	0	1	0	1	0	0	0	0		0	1	0	1
UBE2N	152	0	0	0	0	0	0	0	0	0	1	0	1	0	0	0	0		0	1	0	1
PSME3	254	0	0	0	0	0	0	0	0	0	1	0	1	0	0	0	0		0	1	0	1
RL37A	92	0	0	0	0	0	0	0	0	0	0	1	1	0	0	0	0		0	1	0	1
CH10	102	0	0	0	0	0	0	0	0	0	0	0	0	0	0	1	1		0	1	0	1
DCAF7	342	0	0	0	0	0	0	0	0	0	0	0	0	0	1	0	1		0	1	0	1
RPAB5	67	0	0	0	0	0	0	0	0	0	0	0	0	0	0	1	1		0	1	0	1
RL31	125	0	0	0	0	0	0	0	0	0	0	0	0	0	0	1	1		0	1	0	1
VAMP2	116	0	0	0	0	0	0	0	0	0	1	0	1	0	0	0	0		0	1	0	1
SPT4H	117	0	0	0	0	0	0	0	0	0	0	0	0	0	0	1	1		0	1	0	1
PI42B	416	0	0	0	0	0	0	0	0	0	0	0	0	0	1	0	1		0	1	0	1
ODO1	1023	0	0	0	0	0	0	0	0	1	0	0	1	0	0	0	0		0	1	0	1
MP2K1	393	0	0	0	0	0	0	0	0	0	1	0	1	0	0	0	0		0	1	0	1
FKBP4	459	0	0	0	0	0	0	0	0	0	1	0	1	0	0	0	0		0	1	0	1
M2OM	314	0	0	0	0	0	0	0	0	0	0	0	0	0	1	0	1		0	1	0	1
SRS11	484	0	0	0	0	0	0	0	0	0	0	0	0	0	1	0	1		0	1	0	1
PSME1	249	0	0	0	0	0	0	0	0	1	0	0	1	0	0	0	0		0	1	0	1
RING1	406	0	0	0	0	0	0	0	0	0	0	0	0	1	0	0	1		0	1	0	1
SRSF1	248	0	0	0	0	0	0	0	0	0	0	1	1	0	0	0	0		0	1	0	1
CBLB	982	0	0	0	0	0	0	0	0	0	0	0	0	0	0	1	1		0	1	0	1
SRSF5	272	0	0	0	0	0	0	0	0	1	0	0	1	0	0	0	0		0	1	0	1
SEM5A	1074	0	0	0	0	0	0	0	0	0	0	0	0	0	1	0	1		0	1	0	1
DYR1A	763	0	0	0	0	0	0	0	0	0	0	1	1	0	0	0	0		0	1	0	1
FHL1	323	0	0	0	0	0	0	0	0	1	0	0	1	0	0	0	0		0	1	0	1
NAA25	972	0	0	0	0	0	0	0	0	0	0	0	0	0	1	0	1		0	1	0	1
SYLM	903	0	0	0	0	0	0	0	0	1	0	0	1	0	0	0	0		0	1	0	1
ACAP2	778	0	0	0	0	0	0	0	0	0	1	0	1	0	0	0	0		0	1	0	1
WDR43	677	0	0	0	0	0	0	0	0	1	0	0	1	0	0	0	0		0	1	0	1
PDK3	406	0	0	0	0	0	0	0	0	0	0	0	0	0	1	0	1		0	1	0	1
DHC24	516	0	0	0	0	0	0	0	0	0	1	0	1	0	0	0	0		0	1	0	1
TRAM1	374	0	0	0	0	0	0	0	0	0	0	1	1	0	0	0	0		0	1	0	1
TSN	228	0	0	0	0	0	0	0	0	0	1	0	1	0	0	0	0		0	1	0	1
MSMO1	293	0	0	0	0	0	0	0	0	0	1	0	1	0	0	0	0		0	1	0	1
ZYX	572	0	0	0	0	0	0	0	0	1	0	0	1	0	0	0	0		0	1	0	1
PSMD5	504	0	0	0	0	0	0	0	0	0	1	0	1	0	0	0	0		0	1	0	1
2A5E	467	0	0	0	0	0	0	0	0	0	1	0	1	0	0	0	0		0	1	0	1
CLPP	277	0	0	0	0	0	0	0	0	0	1	0	1	0	0	0	0		0	1	0	1
TIM50	353	0	0	0	0	0	0	0	0	0	1	0	1	0	0	0	0		0	1	0	1
TSSC1	387	0	0	0	0	0	0	0	0	0	0	0	0	0	1	0	1		0	1	0	1
RSBN1	802	0	0	0	0	0	0	0	0	0	0	0	0	0	0	1	1		0	1	0	1
LR16C	1435	0	0	0	0	0	0	0	0	0	1	0	1	0	0	0	0		0	1	0	1
GRAM4	578	0	0	0	0	0	0	0	0	0	0	0	0	0	1	0	1		0	1	0	1
PKHA7	1121	0	0	0	0	0	0	0	0	1	0	0	1	0	0	0	0		0	1	0	1
ALKB2	261	0	0	0	0	0	0	0	0	0	0	0	0	0	1	0	1		0	1	0	1
DUS1L	473	0	0	0	0	0	0	0	0	0	0	0	0	1	0	0	1		0	1	0	1
SPG17	2223	0	0	0	0	0	0	0	0	0	0	0	0	1	0	0	1		0	1	0	1
UN13D	1090	0	0	0	0	0	0	0	0	0	0	0	0	0	1	0	1		0	1	0	1
HS2ST	356	0	0	0	0	0	0	0	0	0	0	0	0	0	1	0	1		0	1	0	1
OLIG3	272	0	0	0	0	0	0	0	0	1	0	0	1	0	0	0	0		0	1	0	1
SETX	2677	0	0	0	0	0	0	0	0	1	0	0	1	0	0	0	0		0	1	0	1
COMD6	85	0	0	0	0	0	0	0	0	0	0	1	1	0	0	0	0		0	1	0	1
UBP48	1035	0	0	0	0	0	0	0	0	0	1	0	1	0	0	0	0		0	1	0	1
HOOK3	718	0	0	0	0	0	0	0	0	1	0	0	1	0	0	0	0		0	1	0	1
TM173	379	0	0	0	0	0	0	0	0	0	0	1	1	0	0	0	0		0	1	0	1
MINA	465	0	0	0	0	0	0	0	0	0	1	0	1	0	0	0	0		0	1	0	1
ERI1	349	0	0	0	0	0	0	0	0	0	0	0	0	0	0	1	1		0	1	0	1
FABD	390	0	0	0	0	0	0	0	0	0	1	0	1	0	0	0	0		0	1	0	1
SMC5	1101	0	0	0	0	0	0	0	0	0	1	0	1	0	0	0	0		0	1	0	1
K2013	634	0	0	0	0	0	0	0	0	0	1	0	1	0	0	0	0		0	1	0	1
STAG2	1231	0	0	0	0	0	0	0	0	0	1	0	1	0	0	0	0		0	1	0	1
CQ055	264	0	0	0	0	0	0	0	0	1	0	0	1	0	0	0	0		0	1	0	1
CCD75	259	0	0	0	0	0	0	0	0	1	0	0	1	0	0	0	0		0	1	0	1
PGLT1	392	0	0	0	0	0	0	0	0	1	0	0	1	0	0	0	0		0	1	0	1
SCPDL	429	0	0	0	0	0	0	0	0	1	0	0	1	0	0	0	0		0	1	0	1
NAV1	1877	0	0	0	0	0	0	0	0	1	0	0	1	0	0	0	0		0	1	0	1
DDX54	881	0	0	0	0	0	0	0	0	0	0	0	0	0	0	1	1		0	1	0	1
DNJC9	260	0	0	0	0	0	0	0	0	0	0	0	0	0	0	1	1		0	1	0	1
FAM3C	227	0	0	0	0	0	0	0	0	0	1	0	1	0	0	0	0		0	1	0	1
HMHA1	1136	0	0	0	0	0	0	0	0	0	0	1	1	0	0	0	0		0	1	0	1
PGTA	567	0	0	0	0	0	0	0	0	0	0	0	0	0	1	0	1		0	1	0	1
UFD1	307	0	0	0	0	0	0	0	0	1	0	0	1	0	0	0	0		0	1	0	1
RAB8B	207	0	0	0	0	0	0	0	0	0	1	0	1	0	0	0	0		0	1	0	1
LPP	612	0	0	0	0	0	0	0	0	1	0	0	1	0	0	0	0		0	1	0	1
ERGI1	290	0	0	0	0	0	0	0	0	0	1	0	1	0	0	0	0		0	1	0	1
F136A	138	0	0	0	0	0	0	0	0	0	0	1	1	0	0	0	0		0	1	0	1
SNR40	357	0	0	0	0	0	0	0	0	0	0	0	0	0	1	0	1		0	1	0	1
FMT	389	0	0	0	0	0	0	0	0	0	0	0	0	1	0	0	1		0	1	0	1
SEH1	360	0	0	0	0	0	0	0	0	0	1	0	1	0	0	0	0		0	1	0	1
DTBP1	351	0	0	0	0	0	0	0	0	1	0	0	1	0	0	0	0		0	1	0	1
MMAB	250	0	0	0	0	0	0	0	0	1	0	0	1	0	0	0	0		0	1	0	1
GIMA5	307	0	0	0	0	0	0	0	0	0	1	0	1	0	0	0	0		0	1	0	1
TOE1	510	0	0	0	0	0	0	0	0	0	1	0	1	0	0	0	0		0	1	0	1
SYMM	593	0	0	0	0	0	0	0	0	1	0	0	1	0	0	0	0		0	1	0	1
FUBP3	572	0	0	0	0	0	0	0	0	1	0	0	1	0	0	0	0		0	1	0	1
SPF45	401	0	0	0	0	0	0	0	0	1	0	0	1	0	0	0	0		0	1	0	1
PRRC1	445	0	0	0	0	0	0	0	0	0	1	0	1	0	0	0	0		0	1	0	1
M4A10	267	0	0	0	0	0	0	0	0	0	0	0	0	1	0	0	1		0	1	0	1
RBM14	669	0	0	0	0	0	0	0	0	0	0	0	0	0	0	1	1		0	1	0	1
F111A	611	0	0	0	0	0	0	0	0	0	0	0	0	0	0	1	1		0	1	0	1
MYCBP	103	0	0	0	0	0	0	0	0	1	0	0	1	0	0	0	0		0	1	0	1
TBCB	244	0	0	0	0	0	0	0	0	0	1	0	1	0	0	0	0		0	1	0	1
CNN2	309	0	0	0	0	0	0	0	0	0	0	1	1	0	0	0	0		0	1	0	1
SEC62	399	0	0	0	0	0	0	0	0	0	0	0	0	1	0	0	1		0	1	0	1
ACON	780	0	0	0	0	0	0	0	0	0	1	0	1	0	0	0	0		0	1	0	1
TS101	390	0	0	0	0	0	0	0	0	0	1	0	1	0	0	0	0		0	1	0	1
MTA3	594	0	0	0	0	0	0	0	0	0	0	1	1	0	0	0	0		0	1	0	1
MED18	208	0	0	0	0	0	0	0	0	1	0	0	1	0	0	0	0		0	1	0	1
ASHWN	232	0	0	0	0	0	0	0	0	0	0	0	0	0	1	0	1		0	1	0	1
GNL3	549	0	0	0	0	0	0	0	0	0	1	0	1	0	0	0	0		0	1	0	1
FUND2	189	0	0	0	0	0	0	0	0	0	1	0	1	0	0	0	0		0	1	0	1
SF3B5	86	0	0	0	0	0	0	0	0	0	1	0	1	0	0	0	0		0	1	0	1
NADAP	796	0	0	0	0	0	0	0	0	1	0	0	1	0	0	0	0		0	1	0	1
CECR5	423	0	0	0	0	0	0	0	0	0	1	0	1	0	0	0	0		0	1	0	1
FUT8	575	0	0	0	0	0	0	0	0	0	1	0	1	0	0	0	0		0	1	0	1
DDX24	859	0	0	0	0	0	0	0	0	0	0	1	1	0	0	0	0		0	1	0	1
PAR12	701	0	0	0	0	0	0	0	0	0	1	0	1	0	0	0	0		0	1	0	1
MAGT1	335	0	0	0	0	0	0	0	0	0	1	0	1	0	0	0	0		0	1	0	1
SMG9	520	0	0	0	0	0	0	0	0	0	1	0	1	0	0	0	0		0	1	0	1
RENT2	1272	0	0	0	0	0	0	0	0	0	0	0	0	0	1	0	1		0	1	0	1
AT131	1204	0	0	0	0	0	0	0	0	0	1	0	1	0	0	0	0		0	1	0	1
WDR6	1121	0	0	0	0	0	0	0	0	0	1	0	1	0	0	0	0		0	1	0	1
MED4	270	0	0	0	0	0	0	0	0	0	0	1	1	0	0	0	0		0	1	0	1
LIN7C	197	0	0	0	0	0	0	0	0	0	0	0	0	1	0	0	1		0	1	0	1
DJC11	559	0	0	0	0	0	0	0	0	0	0	0	0	0	1	0	1		0	1	0	1
RBM22	420	0	0	0	0	0	0	0	0	0	1	0	1	0	0	0	0		0	1	0	1
CB042	574	0	0	0	0	0	0	0	0	1	0	0	1	0	0	0	0		0	1	0	1
DUS2L	493	0	0	0	0	0	0	0	0	0	1	0	1	0	0	0	0		0	1	0	1
CHMP5	219	0	0	0	0	0	0	0	0	0	0	1	1	0	0	0	0		0	1	0	1
DIP2B	1576	0	0	0	0	0	0	0	0	0	0	1	1	0	0	0	0		0	1	0	1
CPSF2	782	0	0	0	0	0	0	0	0	0	0	1	1	0	0	0	0		0	1	0	1
E2AK4	1649	0	0	0	0	0	0	0	0	0	1	0	1	0	0	0	0		0	1	0	1
EIF3K	218	0	0	0	0	0	0	0	0	1	0	0	1	0	0	0	0		0	1	0	1
NXF1	619	0	0	0	0	0	0	0	0	0	1	0	1	0	0	0	0		0	1	0	1
NDRG3	375	0	0	0	0	0	0	0	0	0	1	0	1	0	0	0	0		0	1	0	1
TBK1	729	0	0	0	0	0	0	0	0	0	1	0	1	0	0	0	0		0	1	0	1
DDX20	824	0	0	0	0	0	0	0	0	0	0	0	0	0	1	0	1		0	1	0	1
TRM6	497	0	0	0	0	0	0	0	0	0	0	0	0	0	0	1	1		0	1	0	1
STML2	356	0	0	0	0	0	0	0	0	0	1	0	1	0	0	0	0		0	1	0	1
DBR1	544	0	0	0	0	0	0	0	0	0	0	0	0	0	1	0	1		0	1	0	1
HN1	154	0	0	0	0	0	0	0	0	0	0	1	1	0	0	0	0		0	1	0	1
CPSF3	684	0	0	0	0	0	0	0	0	0	1	0	1	0	0	0	0		0	1	0	1
DP13A	709	0	0	0	0	0	0	0	0	1	0	0	1	0	0	0	0		0	1	0	1
TPX2	747	0	0	0	0	0	0	0	0	1	0	0	1	0	0	0	0		0	1	0	1
ABT1	272	0	0	0	0	0	0	0	0	0	0	1	1	0	0	0	0		0	1	0	1
PLCL2	1127	0	0	0	0	0	0	0	0	0	0	0	0	1	0	0	1		0	1	0	1
SRRM2	2752	0	0	0	0	0	0	0	0	0	0	0	0	0	0	1	1		0	1	0	1
SCML2	700	0	0	0	0	0	0	0	0	0	0	0	0	0	1	0	1		0	1	0	1
ASF1A	204	0	0	0	0	0	0	0	0	0	0	0	0	0	1	0	1		0	1	0	1
CNPY2	182	0	0	0	0	0	0	0	0	0	0	1	1	0	0	0	0		0	1	0	1
LRCH1	728	0	0	0	0	0	0	0	0	0	0	1	1	0	0	0	0		0	1	0	1
GSTK1	226	0	0	0	0	0	0	0	0	0	0	1	1	0	0	0	0		0	1	0	1
TPRKB	175	0	0	0	0	0	0	0	0	1	0	0	1	0	0	0	0		0	1	0	1
SKAP	316	0	0	0	0	0	0	0	0	0	0	1	1	0	0	0	0		0	1	0	1
RN114	228	0	0	0	0	0	0	0	0	0	0	0	0	0	1	0	1		0	1	0	1
IR3IP	82	0	0	0	0	0	0	0	0	0	1	0	1	0	0	0	0		0	1	0	1
CNOT1	2376	0	0	0	0	0	0	0	0	1	0	0	1	1	0	0	1		0	2	0	2
PDLI1	329	0	0	0	0	0	0	0	0	2	0	0	2	0	0	0	0		0	2	0	2
CYB5B	146	0	0	0	0	0	0	0	0	0	1	0	1	0	1	0	1		0	2	0	2
PAPS1	624	0	0	0	0	0	0	0	0	2	0	0	2	0	0	0	0		0	2	0	2
ERI3	337	0	0	0	0	0	0	0	0	0	1	0	1	0	1	0	1		0	2	0	2
ZN207	478	0	0	0	0	0	0	0	0	0	1	0	1	0	1	0	1		0	2	0	2
TBCA	108	0	0	0	0	0	0	0	0	0	0	1	1	0	0	1	1		0	2	0	2
KHDR3	346	0	0	0	0	0	0	0	0	0	0	0	0	0	0	2	2		0	2	0	2
RNH2A	299	0	0	0	0	0	0	0	0	0	0	0	0	0	2	0	2		0	2	0	2
HEXI1	359	0	0	0	0	0	0	0	0	0	0	0	0	0	2	0	2		0	2	0	2
BAG2	211	0	0	0	0	0	0	0	0	0	0	2	2	0	0	0	0		0	2	0	2
VTNC	478	0	0	0	0	0	0	0	0	0	0	2	2	0	0	0	0		0	2	0	2
K2C1	644	0	0	0	0	0	0	0	0	0	2	0	2	0	0	0	0		0	2	0	2
RU17	437	0	0	0	0	0	0	0	0	2	0	0	2	0	0	0	0		0	2	0	2
PYGB	843	0	0	0	0	0	0	0	0	0	1	0	1	0	1	0	1		0	2	0	2
RAB6A	208	0	0	0	0	0	0	0	0	0	2	0	2	0	0	0	0		0	2	0	2
PUR6	425	0	0	0	0	0	0	0	0	0	0	1	1	0	0	1	1		0	2	0	2
MAP4	1152	0	0	0	0	0	0	0	0	1	1	0	2	0	0	0	0		0	2	0	2
RL9	192	0	0	0	0	0	0	0	0	0	0	1	1	0	0	1	1		0	2	0	2
CSTF2	577	0	0	0	0	0	0	0	0	2	0	0	2	0	0	0	0		0	2	0	2
ARBK2	688	0	0	0	0	0	0	0	0	0	1	0	1	0	1	0	1		0	2	0	2
PP1G	323	0	0	0	0	0	0	0	0	0	1	0	1	0	1	0	1		0	2	0	2
OST48	456	0	0	0	0	0	0	0	0	0	0	1	1	0	0	1	1		0	2	0	2
LPPRC	1394	0	0	0	0	0	0	0	0	0	1	0	1	0	1	0	1		0	2	0	2
CAMLG	296	0	0	0	0	0	0	0	0	0	1	0	1	0	1	0	1		0	2	0	2
PPT1	306	0	0	0	0	0	0	0	0	0	0	0	0	2	0	0	2		0	2	0	2
GDS1	607	0	0	0	0	0	0	0	0	0	0	0	0	0	2	0	2		0	2	0	2
TPIS	286	0	0	0	0	0	0	0	0	0	0	0	0	0	1	1	2		0	2	0	2
RHOA	193	0	0	0	0	0	0	0	0	0	1	1	2	0	0	0	0		0	2	0	2
PP1B	327	0	0	0	0	0	0	0	0	0	1	0	1	0	1	0	1		0	2	0	2
LSM3	102	0	0	0	0	0	0	0	0	0	0	0	0	1	0	1	2		0	2	0	2
RL23A	156	0	0	0	0	0	0	0	0	0	0	1	1	0	0	1	1		0	2	0	2
[truncated: 87 more rows]
